# Supplementary material for: Comparative transcriptomic analysis of long noncoding RNAs in Leishmania-infected human macrophages
Source: Front Genet. 2023 Jan 4;13:1051568. doi: 10.3389/fgene.2022.1051568 (PMC9845402; doi:10.3389/fgene.2022.1051568)
Supplement: Supplementary file 1 [file Table2.xlsx]

## Sheet: La
pathway	pval	padj	ES	NES	Genes
Chaperonin-mediated protein folding	0.00158479	0.0601504	0.748354	2.42622	TUBB4A TUBA3C TUBB2B TUBB3 TUBB2A TUBA4A GNG11 GNGT1 SPHK1 GNG12 TUBB4B
Carboxyterminal post-translational modifications of tubulin	0.00180505	0.0601504	0.869317	2.33348	TUBB4A TUBA3C TUBB2B TUBB3 TUBB2A TUBB4B
Post-chaperonin tubulin folding pathway	0.00184502	0.0601504	0.924143	2.31878	TUBB4A TUBA3C TUBB2B TUBB3 TUBB2A TUBA4A TUBB4B
Assembly of collagen fibrils and other multimeric structures	0.00174825	0.0601504	0.697852	1.98443	LAMC2 COL9A1 COL4A2 CTSL CTSB COL6A3 COL4A1 COL15A1 COL6A2 COL6A1 MMP9 CTSS COL8A1
Transferrin endocytosis and recycling	0.00361664	0.0626884	0.728652	1.96605	TFRC ATP6V1F ATP6V1H ATP6V1A ATP6AP1 MCOLN1 ATP6V1C1 ATP6V1B2 STEAP3 ATP6V0D1 TCIRG1 ATP6V1D ATP6V0D2 ATP6V0B ATP6V0E1 ATP6V1E1 ATP6V1G1 ATP6V0C ATP6V1G2 ATP6V0A1 ATP6V0A2
Interferon Signaling	0.00140647	0.0601504	0.531238	1.92553	IFIT3 IFIT1 MX1 USP18 IFIT2 OAS2 OAS1 ISG15 OASL TRIM22 IRF7 OAS3 GBP1 HERC5 IFI6 IFI35 XAF1 IRF9 RSAD2 TRIM5 IFITM1 EIF2AK2 IFI30 UBE2L6 USP41 TRIM34 MX2 IFITM3 PTAFR DDX58 ICAM1 IFNGR2 GBP5 IFNAR1 STAT1 EIF4A1 GBP4 IRF5 TRIM2 TRIM3 UBC ADAR BST2
ROS, RNS production in phagocytes	0.00351494	0.0626884	0.690453	1.91368	ATP6V1F NCF1 ATP6V1H ATP6V1A NCF2 ATP6V1C1 ATP6V1B2 ATP6V0D1 TCIRG1 ATP6V1D SLC11A1 ATP6V0D2 ATP6V0B ATP6V0E1 ATP6V1E1 ATP6V1G1 CYBB ATP6V0C ATP6V1G2 ATP6V0A1 ATP6V0A2
PERK regulates gene expression	0.00542495	0.0742362	0.67049	1.80912	CCL2 CXCL8 DDIT3 ATF3 EXOSC4 ATF4
rRNA processing in the mitochondrion	0.00904159	0.105157	0.655061	1.76749	MT-RNR1 MT-RNR2 MT-ND3 MT-TT
tRNA processing in the mitochondrion	0.0108303	0.112635	0.630065	1.7107	MT-RNR1 MT-RNR2 MT-ND3 MT-TT
Signaling by VEGF	0.003003	0.0601504	0.50164	1.70329	ITGB3 VEGFC SRC SPHK1 FLT1 NRP2 VEGFB NCKAP1 NCF1 NCF2 TRIB3 AXL NRAS MAPK13 NRP1 BCAR1 PIK3R1 CYFIP1 ITGAV ABI1 VEGFD SHB CYBB THEM4 HRAS NCK1 RAC1 PRR5 ITPR3 CRK CAV1 VEGFA BRK1
Eukaryotic Translation Elongation	0.003003	0.0601504	0.50576	1.70312	EEF1A2 RPS27L RPS13 RPL10 RPL39 RPLP2 RPL19 RPL22L1 RPL34 RPL26L1 RPL9 RPS7 RPS29 RPS27 RPLP0 EEF1A1 RPL23 RPS14 RPL27 RPL24 RPS20 RPL32 RPL18A RPL18 RPS15 RPS25 RPS19 RPL17 RPLP1 RPS15A RPS11 RPL35 FAU RPL35A RPL11 RPS26 RPS27A RPS17 RPS10 RPS4Y1 RPL23A RPL10A RPS9 RPS18 RPS4X RPL7 UBA52 RPS6 RPL41 RPS8 EEF1G RPL15 RPL37 RPL27A RPL30 RPS3A RPL22
Collagen biosynthesis and modifying enzymes	0.00998336	0.108153	0.5762	1.69317	P3H2 COL9A1 COL4A2 COL6A3 PLOD2 COL4A1 COL15A1 COL6A2 COL28A1 COL6A1 COL22A1 P4HA1 COL8A1 COLGALT1
Signaling by Interleukins	0.00124533	0.0601504	0.423617	1.66927	CCL2 CSF1 HMOX1 PIM1 SOD2 CXCL8 IL1RN CXCL10 CCND1 DUSP4 CCL20 CCL5 CD80 IL1B IL10 CXCL2 CCL3 CCL4 IRAK2 HAVCR2 EBI3 JUN SQSTM1 MAPK10 OSM IL18R1 TNFRSF1B IL15RA RPS6KA2 CCR1 IRS1 GSTO1 VIM IL1R1 RIPK2 ITGAX IL7R CCR5 BLNK NFKBIA ANXA2 PTAFR MMP9 ICAM1 IRAK1 LGALS9 STX3 HCK CDKN1A CXCL1 TNF PSMB9 TALDO1 PIK3R1 ANXA1 STAT1 IL20RB PSMD10 CASP1 ITGB1 PSMA6 IL12RB1 PSMD8 JUNB UBC PSMA7 MAP3K8 DUSP3 H…
Thrombin signalling through proteinase activated receptors (PARs)	0.024911	0.185053	0.632846	1.66448	GNG11 GNGT1 SRC GNG12 GNA15 GNG10 ARRB2 GNA13 GNB4 MAPK3
Mitochondrial translation	0.00300752	0.0601504	0.489924	1.66245	MT-RNR1 MT-RNR2 MRPL52 MRPS24 MRPL35 MRPS6 MRPS30 MRPL15 OXA1L MRPS10 MRPL27 GFM1 MRPS18B MRPL9 MRPL44 MRPL34 MRPL18 MRPS17 MRPS18A MRPL53 MTFMT MRPL28 MRPL43 MRPL20 MRPL49 MRPL46 MRPL54 GADD45GIP1 MRPL40 MRPS15 MRPL47 MRPS16 TSFM MRPL2 MRPL41 DAP3 MRPL14 MRPL17 CHCHD1 MRPS12 MRPL36 MTIF2 AURKAIP1 MRPS18C MRPL50 MRPS7
Nonsense Mediated Decay (NMD) independent of the Exon Junction Complex (EJC)	0.00451128	0.0682415	0.486448	1.6439	RPS27L ETF1 RPS13 RPL10 RPL39 RPLP2 RPL19 RPL22L1 RPL34 RPL26L1 RPL9 RPS7 RPS29 RPS27 RPLP0 RPL23 RPS14 RPL27 RPL24 RPS20 RPL32 RPL18A RPL18 RPS15 RPS25 RPS19 RPL17 RPLP1 RPS15A RPS11 RPL35 FAU RPL35A RPL11 RPS26 RPS27A RPS17 RPS10 GSPT1 RPS4Y1 RPL23A RPL10A RPS9 NCBP2 RPS18 RPS4X RPL7 UBA52 RPS6 RPL41 RPS8 RPL15 RPL37 RPL27A RPL30 RPS3A RPL22 RPL29 RPL21 RPL37A RPL36 RPL36AL RPL36A GSPT2 RPL6 RP…
SRP-dependent cotranslational protein targeting to membrane	0.00298507	0.0601504	0.479605	1.64114	RPS27L SEC61G SSR3 TRAM1 RPS13 RPL10 SRP9 RPL39 RPLP2 RPL19 RPL22L1 RPL34 RPL26L1 RPL9 RPS7 RPS29 RPS27 RPLP0 SRP54 RPL23 RPS14 RPL27 SEC61B RPL24 RPS20 RPL32 RPL18A SPCS3 RPL18 RPS15 RPS25 RPS19 RPL17 SEC61A1 RPLP1 RPS15A RPS11 SRP14 RPL35 FAU RPL35A RPL11 RPS26 RPS27A RPS17 RPS10 RPS4Y1 SSR2 RPL23A RPL10A RPS9 RPS18 RPS4X SRP72 RPL7 UBA52 RPS6 RPL41 RPS8 RPL15 RPL37 RPL27A SEC11C RPL30 RPS3A RP…
Eukaryotic Translation Initiation	0.00291971	0.0601504	0.468257	1.62792	RPS27L EIF4A1 EIF4EBP1 EIF3D EIF2S3 RPS13 EIF5 RPL10 RPL39 RPLP2 RPL19 RPL22L1 RPL34 RPL26L1 RPL9 RPS7 EIF2S1 RPS29 RPS27 RPLP0 EIF1AX RPL23 RPS14 RPL27 RPL24 RPS20 EIF3G EIF2S2 RPL32 RPL18A RPL18 RPS15 RPS25 RPS19 RPL17 RPLP1 RPS15A RPS11 RPL35 EIF4B FAU RPL35A RPL11 RPS26 RPS27A RPS17 RPS10 RPS4Y1 EIF4H EIF3F RPL23A RPL10A RPS9 RPS18 RPS4X RPL7 UBA52 RPS6 RPL41 RPS8 EIF3I RPL15 RPL37 RPL27A RPL…
Diseases associated with the TLR signaling cascade	0.0320285	0.203107	0.617889	1.62514	LY96 TLR5 NFKBIA UNC93B1 TLR4 TLR1 NFKB2 MYD88 CD36 CD14 TLR6 CHUK
Eukaryotic Translation Termination	0.00900901	0.105157	0.482175	1.6237	RPS27L ETF1 RPS13 RPL10 RPL39 RPLP2 RPL19 RPL22L1 RPL34 RPL26L1 RPL9 RPS7 RPS29 RPS27 RPLP0 RPL23 RPS14 RPL27 RPL24 RPS20 RPL32 RPL18A RPL18 RPS15 RPS25 RPS19 RPL17 RPLP1 RPS15A RPS11 RPL35 FAU RPL35A RPL11 RPS26 RPS27A RPS17 RPS10 GSPT1 RPS4Y1 RPL23A TRMT112 RPL10A RPS9 RPS18 RPS4X RPL7 UBA52 RPS6 RPL41 RPS8 RPL15 RPL37 RPL27A RPL30 RPS3A RPL22 RPL29 RPL21 RPL37A RPL36 RPL36AL RPL36A GSPT2 RPL6 …
Detoxification of Reactive Oxygen Species	0.0213523	0.16823	0.589186	1.61968	SOD2 NCF1 PRDX1 NCF2 ATOX1 GSR TXN ERO1A CYCS GPX1 CYBB TXNRD1
TNFR2 non-canonical NF-kB pathway	0.00472441	0.0682415	0.491744	1.61676	TNFRSF14 TNFSF14 TNFRSF9 TNFRSF12A CD40 TNFRSF1B TNFSF15 TNF PSMB9 PSMD10 EDARADD PSMA6 PSMD8 UBC PSMA7 NFKB2 PSME1 RELB PSMA5 PSMD4 PSMD9 TNFSF9 PSMC2 PSMD7 PSME2 TNFRSF11A TNFSF13 PSMB2 PSMD3 PSMB3 UBE2M BIRC2 PSMB5 SKP1 CHUK PSMA4 BIRC3
GPCR ligand binding	0.00274725	0.0601504	0.43475	1.58857	MT-RNR2 SSTR2 CCR7 PTGFR GNG11 ADM SUCNR1 CXCL8 CCRL2 CXCL10 EDNRB GNGT1 CCL13 CCL20 CCL5 CXCL2 C5AR1 CNR1 GNG12 CHRM3 P2RY1 NLN CCR3 CCR1 NPFFR2 CXCL3 NMB CD55 S1PR2 C3AR1 CCR5 PTAFR FZD4 FZD7 ADORA2B CXCL1 CXCL6 PSAP HEBP1 PTGDR ANXA1 GPR35 ADORA2A OPN1SW GNG10 CCL28 PTCH2 GNB4 PTGER2 GPR37L1 LPAR3 HRH1 C5AR2
Signal amplification	0.0361664	0.21868	0.597548	1.58095	GNG11 GNGT1 SRC GNG12 P2RY1 GNA15 GNG10 GNA13 GNB4 GNAI3
Sphingolipid metabolism	0.022082	0.168862	0.478491	1.5401	SPHK1 ASAH1 UGCG CERS4 GM2A CTSA B4GALNT1 SMPD2 NEU1 GLA GLTP GBA HEXA PSAP KDSR B3GALNT1 SGPP1 SGPL1 NEU3 SGPP2 STS SMPD1 SPHK2 DEGS2 HEXB SAMD8 DEGS1 ORMDL2 ALDH3A2 GBA2 CERS2 ASAH2
Neutrophil degranulation	0.00121212	0.0601504	0.382015	1.52703	MME CSTB PLAU ORM1 CTSB ORM2 FTH1 LGALS3 ASAH1 PLD1 C5AR1 LILRB3 S100A11 VAT1 CTSD TUBB GM2A PLEKHO2 SLC2A3 PLAUR TOM1 CHIT1 TNFRSF1B BRI3 CD68 CR1 AMPD3 FTL IQGAP2 TUBB4B SDCBP FCER1G SLC2A5 CD55 RAP2B HSPA1A SCAMP1 ITGAX C3AR1 ARL8A PTX3 TNFAIP6 LAMTOR3 ANXA2 PTAFR MMP9 TMBIM1 CTSA SIGLEC9 CD59 CD63 NEU1 GLA NRAS TCIRG1 IGF2R CXCL1 PRG2 ATP6V1D GPR84 SLC11A1 PSAP CTSH CD300A HSPA1B LPCAT1 ALDOC…
Signaling by NTRKs	0.0135952	0.127902	0.453352	1.5213	NTRK3 DUSP4 SRC SHC3 PCSK6 RALGDS RPS6KA2 IRS1 RIT1 NRAS MAPK13 PIK3R1 BAX ADORA2A PCSK5 DUSP3 MEF2A HRAS MAPK3 RALA DUSP6 AP2M1 RAC1
Plasma lipoprotein clearance	0.0394973	0.233393	0.56069	1.52025	NR1H3 NPC1 LSR APOC1 LIPA SOAT1 LIPC NCEH1 NPC2 APOE SCARB1 AMN AP2M1
Stimuli-sensing channels	0.0269841	0.194885	0.480652	1.51616	SGK1 TRPM8 BEST1 MCOLN1 UNC79 ANO5 OSTM1 ANO3 CLCN7 ANO2 TTYH2 ASIC5 UBC TTYH3 NEDD4L TRPA1 CLCN4 CLCN5 STOM CLCN6 TRPV2 TRPM7 TRPM2 CLCN3 TRPV5 SGK3 ASIC2 SRI
Signaling by Insulin receptor	0.0289855	0.198322	0.490945	1.51191	ATP6V1F IRS1 ATP6V1H ATP6V1A ATP6AP1 ATP6V1C1 ATP6V1B2 TRIB3 NRAS ATP6V0D1 TCIRG1 ATP6V1D ATP6V0D2 PIK3R1 ATP6V0B ATP6V0E1 ATP6V1E1 ATP6V1G1 THEM4 HRAS MAPK3 ATP6V0C ATP6V1G2 ATP6V0A1 ATP6V0A2
Selenoamino acid metabolism	0.0176991	0.148444	0.437913	1.50027	GSR RPS27L PAPSS2 CBS TXNRD1 PAPSS1 SEPHS2 RPS13 RPL10 RPL39 RPLP2 RPL19 RPL22L1 RPL34 RPL26L1 RPL9 RPS7 RPS29 RPS27 RPLP0 AIMP2 RPL23 RPS14 RPL27 RPL24 RPS20 RPL32 RPL18A RPL18 RPS15 RPS25 RPS19 RPL17 RPLP1 RPS15A RPS11 RPL35 FAU RPL35A RPL11 RPS26 RPS27A RPS17 RPS10 RPS4Y1 RPL23A RPL10A RPS9 RPS18 RPS4X RPL7 UBA52 RPS6 RPL41 RPS8 AHCY RPL15 RPL37 RPL27A RPL30 RPS3A RPL22
Signaling by PDGF	0.044335	0.240148	0.502599	1.49886	COL9A1 COL4A2 SRC COL6A3 COL4A1 COL6A2 SPP1 COL6A1 PDGFRA NRAS BCAR1 PIK3R1 STAT1
Energy dependent regulation of mTOR by LKB1-AMPK	0.048474	0.256977	0.552577	1.49825	RRAGD RRAGC CAB39L LAMTOR3 LAMTOR5 PRKAG3 RRAGA MLST8 PRKAG1 LAMTOR4 RHEB LAMTOR1
Nonsense Mediated Decay (NMD) enhanced by the Exon Junction Complex (EJC)	0.012012	0.12012	0.431665	1.47837	RPS27L SMG7 ETF1 RPS13 RPL10 RPL39 RPLP2 RPL19 RPL22L1 RPL34 RPL26L1 RPL9 RPS7 PNRC2 RPS29 RPS27 RPLP0 RPL23 RPS14 RPL27 RPL24 RPS20 PPP2CA RPL32 RPL18A RPL18 RPS15 RPS25 RPS19 RPL17 SMG9 SMG5 RPLP1 RPS15A RPS11 RPL35 FAU RPL35A RPL11 RPS26 RPS27A RPS17 RPS10 GSPT1 RPS4Y1 RPL23A RPL10A RPS9 NCBP2 RPS18 RPS4X PPP2R1A RPL7 DCP1A UBA52 RPS6 RPL41 RPS8 RPL15 RPL37 RPL27A RPL30 RPS3A RPL22 RBM8A RPL29…
Hh mutants abrogate ligand secretion	0.041868	0.240148	0.479403	1.47637	PSMB9 PSMD10 PSMA6 PSMD8 UBC PSMA7 PSME1 PSMA5 DERL2 PSMD4 PSMD9 PSMC2 PSMD7 PSME2 PSMB2 PSMD3 PSMB3 PSMB5 VCP PSMA4 RPS27A SYVN1 PSMB4 ERLEC1 PSMA2 PSMC1 UBA52 PSMB1 PSMD14 PSMD11 PSMD6 PSMB8 SEL1L PSMC6 PSMB10 OS9 PSMD5 PSMA3 UBB PSMC3 PSME3 PSMB7 PSMC4 PSMD1
Costimulation by the CD28 family	0.0434783	0.240148	0.479241	1.47587	TNFRSF14 SRC CD80 TRIB3 CD274 PIK3R1 MAP3K8 THEM4 YES1 HLA-DQA1 RAC1 HLA-DQB1 PRR5 MLST8 PPP2CB PPP2R5B PPP2CA GRB2 VAV1 CDC42 LYN HLA-DRA HLA-DRB1 PDCD1LG2
Rab regulation of trafficking	0.0147275	0.13204	0.424752	1.47242	DENND2D TBC1D2 RAB3IL1 OPTN DENND5A RIN2 DENND4C HPS4 TBC1D17 RAB8B RAB9A GGA1 RAB32 RAB1A RAB10 DENND2A RAB39A RAB13 TBC1D10A DENND3 ARF6 TRAPPC3 MADD GABARAP RAB35 MAP1LC3B TRAPPC2L CHM TRAPPC6B TRAPPC13 HPS1 TBC1D20 RAB18 RAB33B RAB21 RAB5C YWHAE TRAPPC5 RAB14 RABGEF1 CCZ1 GABARAPL2 RAB1B RAB6A RAB5A TBC1D14 RINL RAB5B GDI1 CCZ1B
trans-Golgi Network Vesicle Budding	0.0438185	0.240148	0.456094	1.45285	FTH1 TFRC DNASE2 FTL SNX9 IGF2R NAPA M6PR SNX2 GNS ACBD3 BLOC1S6 CTSZ STX4 NECAP1 BLOC1S4 AP1S1 AP1S3 HSPA8 SNX5 DTNBP1 CLTA PICALM CLVS1 RAB5C ARF1 ARRB1 SNAPIN CLTC YIPF6 DNM2 AP4S1 BLOC1S3 AP4E1
Response to elevated platelet cytosolic Ca2+	0.0285285	0.198322	0.42698	1.44978	TUBA4A ITGB3 VEGFC ORM1 PCDH7 ORM2 TIMP3 VEGFB CD109 ANXA5 LHFPL2 CD9 LGALS3BP CD63 CALU CYB5R1 PSAP
rRNA processing in the nucleus and cytosol	0.0137741	0.127902	0.390932	1.43873	SNORD3A NOP10 EXOSC4 RPS27L RRP1 RIOK3 CSNK1D RPS13 RPL10 RPP30 RPP38 RPL39 RPP25 PES1 RPLP2 RPL19 RPL22L1 RPL34 NOP2 RPL26L1 RPL9 RPS7 DCAF13 RPS29 RRP9 RPS27 RPLP0 UTP18 RRP36 DDX21 UTP15 TSR3 RPL23 RPS14 TEX10 RPL27 RPL24 RPS20 DDX47 RPL32 RPL18A RPL18 RPS15 RPS25 RPS19 RPL17 UTP3 RPLP1 RPS15A RPS11 IMP3 RPL35 FAU RPL35A RPL11 DDX52 RPS26 RPS27A NIP7 RPS17 RPS10 RPS4Y1 UTP11 WDR36 RPL23A TRMT1…
MHC class II antigen presentation	0.0301659	0.201106	0.423492	1.43332	CTSL LGMN CTSB CTSD IFI30 HLA-DMB CTSA CTSH CTSS RILP CTSO AP2M1 HLA-DQA1 HLA-DQB1 AP1S1 CTSC AP1S3 CAPZA1 CAPZA2 KLC4 CLTA SEC24A DCTN6 HLA-DMA SEC23A KIF5B ACTR1A CTSK CANX AP2S1 ARF1 DYNLL1 DCTN4 DYNC1LI1 DYNC1H1 SAR1B HLA-DRA HLA-DRB1 CLTC DCTN5
Metabolism of water-soluble vitamins and cofactors	0.0314843	0.203107	0.420544	1.43299	ENPP2 PARP10 ACP5 PARP9 SLC2A3 SLC19A2 GSTO1 PARP14 MMACHC MTHFS NAMPT NMNAT2 PANK3 MTHFR SLC2A1 PDXK MTHFD2 SLC23A2 SLC25A32 NT5E BTD CYB5A SHMT2 MMADHC AMN MOCS2 PARP16
Toll-like Receptor Cascades	0.0494186	0.256977	0.378711	1.34619	DUSP4 CTSL LGMN CTSB IRAK2 IRF7 JUN LY96 MAPK10 RPS6KA2 RIPK2 TLR5 NFKBIA UNC93B1 IRAK1 CTSS UBC MAP3K8 DUSP3 NFKBIB MEF2A TLR8 TLR4 MAPK3 DUSP6 TICAM2 TNIP2 TLR1 NFKB2 UBE2D1 MYD88 CD36 UBE2D3 CD14 RPS6KA1 RBSN CTSK TANK NKIRAS2 PPP2CB TBK1 TLR6
Homology Directed Repair	0.00903614	0.105157	-0.412157	-1.57407	RFC3 SLX4 CCNA1 BRIP1 SPIDR POLE RMI2 EXO1 POLQ DNA2 POLD2 BRCA1 HERC2 TIMELESS RBBP8 RMI1 CLSPN BARD1 XRCC2 MRE11 WRN POLD3 ABL1 PARP2 POLD1 MDC1 RPA3 RAD51 RAD51AP1 POLE2 BLM NSD2 RTEL1 RFC1 RNF4 XRCC1 UIMC1 XRCC3 RPA2 RAD51D RPA1 RAD9B POLD4 CHEK1 RAD51B TOPBP1 FEN1
Antimicrobial peptides	0.0347826	0.215321	-0.582691	-1.58582	DEFB1 CCR2 S100A8 PRTN3 CTSG S100A9 ELANE BPI
Synthesis of IP3 and IP4 in the cytosol	0.0202247	0.164326	-0.586486	-1.61994	PLCB1 ITPKA OCRL PLD4 PLCD4 PLCG2 ITPK1 PLCB2 ITPKB PLCE1 PLCG1 INPP5D
Voltage gated Potassium channels	0.0157303	0.13633	-0.611029	-1.68774	KCNQ5 KCND2 KCNA3 KCNQ1 KCNC3 KCNG2 KCNC1 KCNH8 KCNH7 KCNV2
Telomere Maintenance	0.00930233	0.105157	-0.536234	-1.69254	RFC3 PRIM2 POLE ACD LIG1 DNA2 POLD2 RUVBL2 POLD3 POLD1 RPA3 POLE2 RFC1 POLA2 RPA2 PRIM1 RPA1 POLD4 TERF2 FEN1 POLA1 POLE4 NHP2 PCNA POT1 RFC2
DNA strand elongation	0.00454545	0.0682415	-0.609488	-1.87546	RFC3 CDC45 PRIM2 LIG1 DNA2 POLD2 MCM6 MCM7 POLD3 MCM3 POLD1 RPA3 MCM8 MCM5 RFC1 POLA2 MCM4 RPA2 PRIM1 RPA1 POLD4 FEN1 GINS2 POLA1

## Sheet: Lb
pathway	pval	padj	ES	NES	Genes
Chaperonin-mediated protein folding	0.0015456	0.0334018	0.748519	2.48507	TUBB4A TUBA3C TUBB2B TUBB3 TUBB2A TUBA4A GNG11 GNGT1 SPHK1 GNG12 TUBB4B
Post-chaperonin tubulin folding pathway	0.00179856	0.0334018	0.912583	2.35892	TUBB4A TUBA3C TUBB2B TUBB3 TUBB2A TUBA4A TUBB4B
Carboxyterminal post-translational modifications of tubulin	0.00175439	0.0334018	0.847258	2.33948	TUBB4A TUBA3C TUBB2B TUBB3 TUBB2A TUBB4B
Assembly of collagen fibrils and other multimeric structures	0.0017301	0.0334018	0.751836	2.17744	LAMC2 COL9A1 COL4A2 CTSL MMP7 COL6A3 CTSB COL6A2 COL4A1 COL15A1 COL6A1 MMP9 COL8A1
Transferrin endocytosis and recycling	0.0017301	0.0334018	0.747784	2.07959	TFRC ATP6V1F ATP6AP1 MCOLN1 ATP6V1H ATP6V1A TCIRG1 ATP6V1C1 STEAP3 ATP6V1B2 ATP6V1D ATP6V0D1 ATP6V1E1 ATP6V0B ATP6V0E1 ATP6V0D2 ATP6V1G1 ATP6V0C ATP6V0A2
Interferon Signaling	0.00141044	0.0334018	0.550796	2.04323	HLA-DQA2 IFIT3 IFIT1 MX1 IFIT2 USP18 OAS1 OAS2 ISG15 OASL GBP1 USP41 IRF7 OAS3 IFI6 HERC5 XAF1 TRIM22 IFI35 RSAD2 UBE2L6 IRF9 IFI30 TRIM5 DDX58 EIF2AK2 TRIM34 PTAFR MX2 ICAM1 IFITM3 IFNGR2 GBP4 GBP5 STAT1 IFNAR1 SOCS3 BST2 ADAR UBC TRIM2 EIF4A1 HLA-DQA1 TRIM3 IRF5 MAPK3 B2M HLA-G KPNA5 IFNGR1 TRIM21 KPNB1 GBP3 JAK1 PTPN1 VCAM1 EIF4G2
PERK regulates gene expression	0.00519031	0.06134	0.667502	1.85633	CCL2 CXCL8 ATF3 DDIT3 EXOSC4 ATF4
Collagen biosynthesis and modifying enzymes	0.00661157	0.0747395	0.615868	1.84689	P3H2 COL9A1 COL4A2 COL6A3 COL6A2 COL4A1 COL15A1 COL6A1 COL8A1 COL22A1 PLOD2 COL28A1
ROS, RNS production in phagocytes	0.0069808	0.0756254	0.656399	1.83601	NCF1 ATP6V1F ATP6V1H ATP6V1A TCIRG1 ATP6V1C1 NCF2 ATP6V1B2 ATP6V1D ATP6V0D1 ATP6V1E1 ATP6V0B ATP6V0E1 SLC11A1 ATP6V0D2 ATP6V1G1 ATP6V0C ATP6V0A2 CYBB
Eukaryotic Translation Elongation	0.00151057	0.0334018	0.517518	1.77515	EEF1A2 RPS27L RPLP1 RPLP2 RPS27 RPL9 RPL10 RPS15 RPL34 RPL19 RPL17 RPL22L1 RPS21 RPS26 RPS7 RPS29 RPLP0 EEF1A1 RPS20 RPL23 RPL39 RPL24 RPL32 RPL18 RPL18A RPS19 RPS12 RPS27A RPS15A RPS13 RPL27 RPS17 RPS14 RPL35 RPL36A RPL35A RPL11 RPL23A RPL38 RPS9 RPL26L1 RPS11 RPL37 RPS4Y1 RPL36AL RPS25 UBA52 RPL7 RPS8 RPL36 EEF1G RPL26 RPS18 RPS10 FAU RPL41 RPL27A RPL6 RPL37A RPS24 RPL14 RPS6 RPL15 RPL28 RPL22 …
Signaling by VEGF	0.0015361	0.0334018	0.517012	1.77202	ITGB3 VEGFC SRC SPHK1 NRP2 FLT1 NCKAP1 VEGFB NCF1 AXL NRP1 BCAR1 NCF2 TRIB3 NRAS ITGAV CYFIP1 PIK3R1 ABI1 VEGFD THEM4 CAV1 MAPK13 NCK1 SHB ITPR3 PRR5 RAC1 CRK CYBB PTK2 HRAS BRK1
Signaling by Interleukins	0.00123153	0.0334018	0.43437	1.75857	CCL2 HMOX1 CSF1 PIM1 CXCL8 SOD2 CCL20 CCND1 IL1RN CXCL10 IL1B CCL4 DUSP4 CCL5 IRAK2 CD80 CXCL2 CCL3 IL10 CCR5 EBI3 JUN SQSTM1 IL18R1 HAVCR2 IL15RA OSM IL19 MAPK10 TNFRSF1B CXCL1 MMP9 CCR1 NFKBIA PTAFR ICAM1 RIPK2 IL1R1 ITGAX IL7R RPS6KA2 VIM HCK ANXA2 BLNK GSTO1 CDKN1A TNF IRAK1 ANXA1 STX3 LGALS9 JUNB STAT1 PSMB9 TALDO1 IRS1 SOCS3 CASP1 HIF1A NFKBIB IL20RB NFKB2 ITGB1 MAP3K8 CCL22 PIK3R1 TNIP2 ST…
rRNA processing in the mitochondrion	0.0224913	0.172449	0.627469	1.74499	MT-RNR1 MT-RNR2 MT-TT MT-ND3
Nonsense Mediated Decay (NMD) independent of the Exon Junction Complex (EJC)	0.00153846	0.0334018	0.500898	1.71713	RPS27L ETF1 RPLP1 RPLP2 RPS27 RPL9 RPL10 RPS15 RPL34 RPL19 RPL17 RPL22L1 NCBP2 RPS21 RPS26 RPS7 RPS29 RPLP0 RPS20 RPL23 RPL39 RPL24 RPL32 RPL18 RPL18A RPS19 RPS12 RPS27A RPS15A RPS13 RPL27 RPS17 RPS14 RPL35 RPL36A RPL35A RPL11 RPL23A RPL38 RPS9 RPL26L1 RPS11 RPL37 RPS4Y1 RPL36AL RPS25 UBA52 RPL7 RPS8 RPL36 RPL26 RPS18 RPS10 FAU RPL41 RPL27A RPL6 RPL37A GSPT1 RPS24 RPL14 RPS6 RPL15 RPL28 RPL22 RPL…
Collagen degradation	0.029877	0.19918	0.625392	1.70461	COL9A1 CTSL MMP7 CTSB MMP14 COL15A1 CTSD MMP9 MMP19
Detoxification of Reactive Oxygen Species	0.020979	0.172449	0.603194	1.69573	SOD2 NCF1 PRDX1 GSR ATOX1 TXN NCF2 ERO1A TXNRD1 GPX1 CYBB CYCS
Mitochondrial translation	0.0015361	0.0334018	0.491374	1.68676	MT-RNR1 MT-RNR2 MRPL52 MRPS24 MRPL28 MRPS6 MRPS10 MRPL35 MRPS30 MRPL15 MRPL34 GADD45GIP1 OXA1L GFM1 MRPS18B MRPL44 MRPL47 MRPL9 MRPL10 MRPL43 MRPL14 MTFMT MRPL27 MRPL4 MRPS18A MRPS7 MRPS36 MRPL41 MRPS17 CHCHD1 MRPS16 MTIF2 MRPL20 MRPL50 MRPL54 MRPL53 DAP3 MRPL18 AURKAIP1 MRPL40
tRNA processing in the mitochondrion	0.0225694	0.172449	0.599055	1.6865	MT-RNR1 MT-RNR2 MT-TT MT-ND3
TNFR2 non-canonical NF-kB pathway	0.00311042	0.0475711	0.502872	1.68343	TNFRSF14 TNFSF14 TNFRSF9 TNFRSF12A CD40 TNFRSF1B TNF TNFSF15 PSMB9 NFKB2 RELB UBC PSMA6 EDARADD PSMD8 PSME1 PSMA7 UBE2M PSME2 PSMD4 PSMA5 CHUK BIRC3 LTBR PSMB5 PSMA4 PSMD9 PSMD7 PSMC2 PSMD10 PSMD3 BIRC2 TNFSF9 SKP1 PSMB2 EDA PSMB4 RPS27A PSMC6 PSMA2 PSMB3 TRAF2 PSMD14
Eukaryotic Translation Termination	0.00302115	0.0475711	0.487709	1.6729	RPS27L ETF1 RPLP1 RPLP2 RPS27 RPL9 RPL10 RPS15 RPL34 RPL19 RPL17 RPL22L1 RPS21 RPS26 RPS7 RPS29 RPLP0 RPS20 RPL23 RPL39 RPL24 RPL32 RPL18 RPL18A RPS19 RPS12 RPS27A RPS15A RPS13 RPL27 RPS17 RPS14 RPL35 RPL36A RPL35A RPL11 RPL23A RPL38 RPS9 RPL26L1 RPS11 RPL37 RPS4Y1 RPL36AL TRMT112 RPS25 UBA52 RPL7 RPS8 RPL36 RPL26 RPS18 RPS10 FAU RPL41 RPL27A RPL6 RPL37A GSPT1 RPS24 RPL14 RPS6 RPL15 RPL28 RPL22 R…
Thrombin signalling through proteinase activated receptors (PARs)	0.0232143	0.172449	0.626843	1.67095	GNG11 SRC GNGT1 GNG12 GNA15 GNA13 GNB4 F2RL3 GNG10 MAPK3 ARRB2
Eukaryotic Translation Initiation	0.00151286	0.0334018	0.468133	1.66022	RPS27L EIF4A1 EIF4EBP1 EIF5 EIF2S3 RPLP1 RPLP2 EIF3D RPS27 RPL9 EIF2S1 RPL10 RPS15 RPL34 RPL19 RPL17 EIF2S2 EIF3G RPL22L1 RPS21 RPS26 RPS7 RPS29 RPLP0 RPS20 RPL23 RPL39 EIF3I RPL24 RPL32 RPL18 RPL18A RPS19 RPS12 RPS27A RPS15A RPS13 RPL27 RPS17 RPS14 RPL35 RPL36A EIF3F RPL35A RPL11 RPL23A RPL38 RPS9 EIF4H RPL26L1 RPS11 RPL37 RPS4Y1 EIF3A RPL36AL RPS25 UBA52 RPL7 RPS8 RPL36 RPL26 RPS18 EIF1AX RPS10…
SRP-dependent cotranslational protein targeting to membrane	0.00152439	0.0334018	0.47395	1.65806	RPS27L SEC61G SSR3 SRP54 TRAM1 RPLP1 RPLP2 RPS27 RPL9 RPL10 RPS15 RPL34 RPL19 RPL17 RPL22L1 RPS21 RPS26 RPS7 RPS29 RPLP0 SEC61B RPS20 RPL23 RPL39 RPL24 RPL32 RPL18 RPL18A RPS19 RPS12 RPS27A RPS15A SRP14 RPS13 RPL27 SEC61A1 RPS17 RPS14 RPL35 RPL36A RPL35A RPL11 RPL23A RPL38 RPS9 RPL26L1 RPS11 RPL37 RPS4Y1 RPL36AL SPCS3 RPS25 UBA52 RPL7 RPS8 RPL36 SRP9 SSR2 RPL26 RPS18 RPS10 FAU RPL41 RPL27A RPL6 S…
Signal amplification	0.0283688	0.198003	0.607921	1.63224	GNG11 SRC GNGT1 GNG12 GNA15 P2RY1 GNA13 GNB4 GNAI3 GNG10
Basigin interactions	0.0341727	0.204359	0.634255	1.62667	ITGA3 SLC7A11 SLC7A7 SLC3A2 SLC16A3 ITGB1 CAV1 ITGA6
Nonsense Mediated Decay (NMD) enhanced by the Exon Junction Complex (EJC)	0.00153846	0.0334018	0.461343	1.61948	RPS27L SMG7 ETF1 SMG9 RPLP1 RPLP2 RPS27 RPL9 RPL10 RPS15 RPL34 RPL19 RPL17 RPL22L1 PNRC2 SMG5 NCBP2 RPS21 RPS26 RPS7 SMG8 RPS29 RPLP0 PPP2CA RPS20 RPL23 RPL39 RPL24 RPL32 RPL18 RPL18A RPS19 RPS12 RPS27A RPS15A RPS13 RPL27 PPP2R1A RPS17 RPS14 RPL35 RPL36A DCP1A RPL35A RPL11 RPL23A RPL38 RPS9 RPL26L1 RPS11 RPL37 RPS4Y1 RPL36AL RPS25 UBA52 RPL7 RBM8A RPS8 RPL36 RPL26 RPS18 RPS10 FAU RPL41 RPL27A RPL…
GPCR ligand binding	0.00280505	0.0475711	0.424441	1.59182	SSTR2 MT-RNR2 CCR7 GNG11 PTGFR CXCL8 CCL20 ADM CCRL2 CXCL10 SUCNR1 GNGT1 CCL5 EDNRB CCL13 CXCL2 CCR5 C5AR1 NPFFR2 CNR1 CXCL3 GNG12 CHRM3 ADORA2A S1PR2 CXCL1 CCR3 CCR1 PTAFR NMB NLN FZD7 C3AR1 GPR35 PTGDR CD55 FZD4 ANXA1 HEBP1 P2RY1 PSAP CXCL6 GRM8 PTGIR GPR37L1
Signaling by Insulin receptor	0.0289389	0.198003	0.503655	1.56651	ATP6V1F ATP6AP1 ATP6V1H ATP6V1A TCIRG1 ATP6V1C1 TRIB3 IRS1 ATP6V1B2 ATP6V1D NRAS ATP6V0D1 ATP6V1E1 ATP6V0B PIK3R1 ATP6V0E1 ATP6V0D2 THEM4 ATP6V1G1 ATP6V0C MAPK3 KLB ATP6V0A2 HRAS
Diseases associated with the TLR signaling cascade	0.0446429	0.241815	0.584743	1.55873	LY96 NFKBIA UNC93B1 TLR5 NFKB2 TLR1 CHUK TLR4 CD14 TLR6 CD36 IKBKG NFKB1
Signaling by PDGF	0.0352941	0.204359	0.516338	1.55585	COL9A1 COL4A2 SRC COL6A3 COL6A2 SPP1 COL4A1 COL6A1 PDGFRA BCAR1 STAT1 NRAS PIK3R1 STAT6 PDGFA NCK1 CRK HRAS
Hh mutants abrogate ligand secretion	0.0353698	0.204359	0.497537	1.54748	PSMB9 UBC PSMA6 PSMD8 PSME1 PSMA7 PSME2 PSMD4 PSMA5 VCP PSMB5 PSMA4 PSMD9 PSMD7 PSMC2 PSMD10 PSMD3 DERL2 PSMB2 PSMB4 RPS27A PSMC6 PSMA2 PSMB3 PSMD14 PSMA3 UBA52 PSMB6 PSMB1 PSMD11 OS9 UBB PSMD6 PSMC4 SYVN1 PSMC3 PSMB8 PSMC1 ERLEC1 PSMD1 PSMB10 PSME3
rRNA processing in the nucleus and cytosol	0.00414365	0.0591682	0.409423	1.54273	SNORD3A NOP10 RPS27L EXOSC4 CSNK1D RIOK3 RRP1 TSR3 DCAF13 RRP36 RPLP1 RPLP2 RPS27 RPP38 RPL9 DDX47 RPL10 DDX21 PES1 RPS15 UTP3 RPL34 RPL19 RPL17 RPL22L1 RPS21 RPS26 RPS7 RPS29 RPLP0 RPP30 RPS20 RPL23 RPL39 RRP9 RPL24 DDX52 TEX10 RPL32 UTP18 RPL18 RPL18A RPS19 RPS12 RPS27A RPS15A UTP15 SENP3 RPS13 RPL27 RPS17 DHX37 RPS14 RPL35 GAR1 RPL36A RPP25 RPL35A RPL11 RPL23A RPL38 RPS9 EXOSC1 RPL26L1 DIS3 RP…
Energy dependent regulation of mTOR by LKB1-AMPK	0.0486111	0.247821	0.550558	1.54256	RRAGD RRAGC PRKAG3 CAB39L LAMTOR3 LAMTOR5 RRAGA
AUF1 (hnRNP D0) binds and destabilizes mRNA	0.0385852	0.21809	0.493898	1.53616	HSPA1A PSMB9 UBC PSMA6 PSMD8 PSME1 PSMA7 PSME2 PSMD4 PSMA5 HSPA8 PSMB5 PSMA4 PSMD9 PSMD7 PSMC2 PSMD10 PSMD3 HSPB1 PSMB2 PSMB4 RPS27A PSMC6 PSMA2 PSMB3 PSMD14 PSMA3 UBA52 PSMB6 PSMB1 PSMD11 UBB PSMD6 PSMC4 PSMC3 PSMB8 PSMC1 PSMD1 EIF4G1 PSMB10 PSME3
Costimulation by the CD28 family	0.0402576	0.222702	0.486716	1.52155	HLA-DQA2 SRC CD80 TNFRSF14 CD274 TRIB3 MAP3K8 PIK3R1 HLA-DQA1 THEM4 PRR5 RAC1 PPP2R5B VAV1 LYN PDCD1LG2 PPP2CA GRB2 CDC42 HLA-DRA HLA-DQB1 PPP2R1A AKT2 PPP2CB MLST8
Response to elevated platelet cytosolic Ca2+	0.0215054	0.172449	0.443833	1.52121	TUBA4A ITGB3 VEGFC PCDH7 ORM1 TIMP3 ORM2 VEGFB ANXA5 LHFPL2 CD109 LGALS3BP CD9 CD63 PSAP CALU HABP4 CYB5R1 FERMT3 STX4 PDGFA VEGFD PLEK ALDOA A2M
Signaling by NTRKs	0.0228659	0.172449	0.44413	1.51391	NTRK3 SRC DUSP4 SHC3 ADORA2A PCSK6 RIT1 RALGDS RPS6KA2 PCSK5 IRS1 NRAS BAX PIK3R1 DUSP6 RALA MAPK13 DUSP3 AP2M1 MEF2A MAPK3 RAC1 CRK HRAS
Regulation of Apoptosis	0.0481541	0.247821	0.487084	1.51313	PSMB9 UBC PSMA6 PSMD8 PSME1 PSMA7 PSME2 PSMD4 PSMA5 PSMB5 PSMA4 PSMD9 PSMD7 PSMC2 PSMD10 PSMD3 PSMB2 PSMB4 RPS27A ARHGAP10 PSMC6 PSMA2 PSMB3 PSMD14 PSMA3 UBA52 PSMB6 PSMB1 PSMD11 OPA1 UBB PSMD6 PSMC4 PSMC3 PSMB8 PSMC1 PSMD1 PSMB10 PSME3
DDX58/IFIH1-mediated induction of interferon-alpha/beta	0.0459588	0.243863	0.471437	1.5069	ISG15 IRF7 HERC5 UBE2L6 NFKBIA DDX58 DHX58 IFIH1 TKFC NFKBIB NFKB2 TNFAIP3 UBC RNF135 TANK FADD UBE2D1 TBK1 CHUK ITCH PIN1 IKBKE UBE2D3 NKIRAS2
Selenoamino acid metabolism	0.0216383	0.172449	0.436368	1.50326	GSR RPS27L CBS PAPSS2 TXNRD1 SEPHS2 PAPSS1 RPLP1 RPLP2 RPS27 RPL9 RPL10 RPS15 RPL34 RPL19 RPL17 RPL22L1 RPS21 RPS26 RPS7 RPS29 RPLP0 RPS20 RPL23 RPL39 RPL24 RPL32 RPL18 RPL18A RPS19 RPS12 RPS27A RPS15A RPS13 RPL27 RPS17 RPS14 RPL35 RPL36A RPL35A RPL11 RPL23A RPL38 RPS9 RPL26L1 RPS11 RPL37 RPS4Y1 RPL36AL RPS25 UBA52 RPL7 RPS8 AHCY RPL36 RPL26 RPS18 RPS10 AIMP2 FAU RPL41 RPL27A RPL6 RPL37A SCLY RPS…
Sphingolipid metabolism	0.0329154	0.204359	0.456384	1.49625	SPHK1 ASAH1 UGCG CERS4 GM2A CTSA GLTP SMPD2 GLA NEU1 PSAP SGPL1 GBA HEXA B4GALNT1 KDSR SGPP1 B3GALNT1 SPHK2 NEU3 SAMD8 SMPD1 SGPP2 ORMDL2 GBA3 CERS2 ALDH3A2 DEGS1 GBA2 HEXB ARSB STS ARSG
MHC class II antigen presentation	0.0353303	0.204359	0.428563	1.46887	HLA-DQA2 CTSL LGMN CTSB CTSD IFI30 HLA-DMB CTSA RILP CTSH CTSS KIF5A HLA-DQA1 CTSO AP2M1 ACTR1A KIF5B CLTA AP1S1 CAPZA2 CAPZA1 SEC24A CTSC KLC4 DYNLL1 AP1S3 SEC23A ARF1 DNM2 AP2S1 DYNC1LI1 DYNC1H1 SAR1B HLA-DRA HLA-DQB1 CTSK
Neutrophil degranulation	0.00477897	0.0591682	0.349538	1.43415	MME CSTB PLAU FTH1 CTSB ORM1 LGALS3 TUBB ORM2 C5AR1 ASAH1 PLEKHO2 VAT1 PLD1 S100A11 CTSD PLAUR GM2A CHIT1 LILRB3 SLC2A3 TOM1 TNFRSF1B TUBB4B TNFAIP6 CD68 CXCL1 MMP9 AMPD3 FTL HSPA1A PTX3 BRI3 PTAFR ITGAX FCER1G ARL8A IQGAP2 RAP2B SLC2A5 ANXA2 SDCBP TMBIM1 C3AR1 CR1 HSPA1B CD55 OLR1 TCIRG1 CTSA GPR84 LPCAT1 LAMTOR3 GLA NEU1 CD63 SCAMP1 CD59 PSAP ATP6V1D IGF2R CTSH NRAS CTSS MVP ITGAV SIGLEC9 BST2 …
Toll-like Receptor Cascades	0.0337739	0.204359	0.387865	1.41292	CTSL LGMN DUSP4 IRAK2 CTSB JUN IRF7 MAPK10 LY96 NFKBIA RIPK2 RPS6KA2 UNC93B1 IRAK1 CTSS TLR5 NFKBIB NFKB2 MAP3K8 TNIP2 UBC DUSP6 DUSP3 TLR8 MEF2A MAPK3 TLR1 TANK TICAM2 RPS6KA1 FADD UBE2D1 TBK1 CHUK BIRC3 TLR4 RBSN CD14 TLR6 IKBKE UBE2D3 DNM2 NKIRAS2 BIRC2 CD36 MAPK11 PPP2CA
Class I MHC mediated antigen processing & presentation	0.021519	0.172449	0.33361	1.33619	CTSL SPSB1 HERC5 KCTD7 NCF1 UBE2L6 LY96 HERC6 TRIM69 CBLB TAP1 DTX3L KLHL41 NCF2 PSMB9 SEC22B SOCS3 CTSS ITGAV CDC26 RNF213 FBXW5 RNF14 RNF25 PJA1 STX4 CUL7 UBC PSMA6 SEC61G FBXO10 PSMD8 UBE2Z UBA6 PSME1 TAP2 PSMA7 KBTBD8 KLHL22 UBE2M FBXO32 B2M TLR1 HERC1 HLA-G BTBD1 PSME2 CYBB ELOC SMURF2 TRIM21 KLHL21 FBXL15 FBXL19 RNF130 ITGB5 PSMD4 UBE2J1 PSMA5 LNX1 RNF144B UBE2D1 ASB1 BTBD6 UBE2G1 CHUK SEC2…
Voltage gated Potassium channels	0.0272727	0.19697	-0.54315	-1.51983	KCNQ5 KCND2 KCNC3 KCNQ1 KCNA3 KCNC1 KCNH8 KCNH7 KCNQ4 KCNV2
Phase 0 - rapid depolarisation	0.0195652	0.172449	-0.627264	-1.62388	CACNB4 CACNA2D3 FGF13 CACNB3 CACNA1C CAMK2G CACNB2
Homology Directed Repair	0.00862069	0.0896552	-0.41553	-1.62753	RFC3 BRIP1 RMI2 SLX4 EXO1 POLE RMI1 POLQ RAD51AP1 CCNA1 CLSPN SPIDR POLD2 BRCA1 HERC2 POLD3 RBBP8 TIMELESS RPA3 RAD51 BARD1 DNA2 POLE2 BLM UIMC1 RPA1 NSD2 CCNA2 MDC1 MRE11 WRN POLD1 RTEL1 PARP2 ABL1 RFC1 CHEK1 RAD51B XRCC2 BRCA2 POLH FEN1 PCNA XRCC3 RNF4 RAD51D LIG3
Telomere Maintenance	0.0119048	0.119048	-0.513011	-1.63707	RFC3 PRIM2 LIG1 POLE POLD2 POLD3 RPA3 DNA2 POLE2 RUVBL2 RPA1 POLD1 RFC1 ACD PRIM1 FEN1 TERF2 PCNA POLA2 POT1 POLA1 TERF1
Antimicrobial peptides	0.0045045	0.0591682	-0.621936	-1.72797	DEFB1 PRTN3 CCR2 BPI CTSG S100A8 S100A9 ELANE
DNA strand elongation	0.00460829	0.0591682	-0.609482	-1.90904	RFC3 CDC45 PRIM2 LIG1 POLD2 MCM6 POLD3 MCM3 MCM8 MCM7 RPA3 DNA2 GINS2 RPA1 POLD1 MCM4 RFC1 PRIM1 MCM5 FEN1 PCNA POLA2

## Sheet: Li
pathway	pval	padj	ES	NES	Genes
Interferon Signaling	0.00171527	0.0210348	0.667552	2.60596	IFIT1 IFIT3 MX1 IFIT2 ISG15 OASL OAS2 USP18 OAS1 GBP1 OAS3 USP41 MX2 IFITM1 IFI6 TRIM22 IRF7 RSAD2 IFI35 HERC5 XAF1 TRIM5 DDX58 SOCS3 IFI27 IFITM3 IRF9 EIF2AK2 STAT1 UBE2L6 ICAM1 GBP4 PTAFR TRIM34 IFI30 IFNGR2 BST2 GBP5 IFNAR1 STAT2 VCAM1 ADAR PML IRF1 ISG20 GBP3 HLA-DQA1 GBP2 IRF2 TRIM25 UBC IFNGR1 HLA-E TRIM21 EIF4G2 TRIM8 TRIM26 B2M PTPN1
Post-chaperonin tubulin folding pathway	0.00193424	0.0210348	0.922094	2.39696	TUBB4A TUBB2B TUBB2A TUBB3 TUBA4A
Chaperonin-mediated protein folding	0.00178253	0.0210348	0.656692	2.30364	TUBB4A TUBB2B TUBB2A TUBB3 TUBA4A GNG11 GNGT1 SPHK1 GNG12
Carboxyterminal post-translational modifications of tubulin	0.00186916	0.0210348	0.810381	2.2678	TUBB4A TUBB2B TUBB2A TUBB3 TUBA1C TTLL4 TUBB1
Signaling by Interleukins	0.0015456	0.0210348	0.497973	2.09818	CXCL10 CCL2 HMOX1 CCL4 IL1B CXCL8 IRAK2 CD80 CCL5 CCL3 SOD2 CXCL2 IL1RN IL15RA IL7R OSM TNF IL10 CXCL1 SOCS3 MMP9 CSF1 SQSTM1 IL19 STAT1 EBI3 ICAM1 CCND1 CCL20 DUSP4 IL18R1 HAVCR2 PTAFR CCR5 NFKBIA JUN CCR1 MAP3K8 CDKN1A JUNB LGALS9 IL1R2 IL15 HCK STAT2 RPS6KA2 VCAM1 NFKB2 MYD88 TALDO1 DUSP6 STX3 ITGAX TNFRSF1B PIM1 LYN ANXA1 PSMB9 IL1R1 STAT4 BCL6 MAPK10 IRAK1 TNIP2 RIPK2 STX1A GSTO1 HIF1A NFKB1…
DDX58/IFIH1-mediated induction of interferon-alpha/beta	0.00179533	0.0210348	0.605524	2.0782	ISG15 IRF7 HERC5 DDX58 UBE2L6 NFKBIA DHX58 IFIH1 TNFAIP3 NFKB2 NFKB1 TRIM25 TANK NFKBIB UBC S100B IKBKE RNF135 TKFC CYLD RELA NKIRAS2 RIPK1 TRAF6 ITCH UBE2D3 IKBKG TBK1
Assembly of collagen fibrils and other multimeric structures	0.00191571	0.0210348	0.68352	2.05768	CTSL COL8A1 COL5A3 MMP7 COL4A2 COL6A2 COL6A1 MMP9 CTSB COL7A1 COL15A1 COL6A3 COL4A1 CTSS
Diseases associated with the TLR signaling cascade	0.00190114	0.0210348	0.734388	1.97392	NFKBIA NFKB2 MYD88 LY96 TLR1 UNC93B1 NFKB1 TLR6 CD36 CD14 TICAM1 RELA TLR4 IKBKG TLR5 TRAF3 CHUK
Collagen biosynthesis and modifying enzymes	0.00186567	0.0210348	0.618426	1.95042	COL8A1 COL22A1 COL5A3 P3H2 COL4A2 COL6A2 COL6A1 COL7A1 COL15A1 COL6A3 COL4A1 COLGALT2
PERK regulates gene expression	0.0018622	0.0210348	0.665786	1.89751	CCL2 CXCL8 ATF3 EXOSC4 DDIT3 ATF4
Transferrin endocytosis and recycling	0.00558659	0.0300368	0.643699	1.83456	ATP6V1F TCIRG1 TFRC MCOLN1 ATP6V1A ATP6V1H ATP6AP1 ATP6V1B2 ATP6V1D ATP6V0D1 ATP6V1C1 ATP6V0B ATP6V0E1 ATP6V0C ATP6V1E1 ATP6V1G1 ATP6V0A2 ATP6V0A1
Hh mutants abrogate ligand secretion	0.00187266	0.0210348	0.541741	1.79833	PSMB9 PSME2 PSMA6 UBC PSME1 VCP PSMD8 PSMD4 PSMB5 PSMA5 PSMD3 PSMA4 PSMA7 PSMC4 PSMD11 PSMD7 PSMB4 PSMB2 PSMD10 PSMC2 PSME3 DERL2 PSMB7 PSMC5 OS9 PSMB6 PSMB8 PSMA3 PSMB10 UBA52 PSMC6 PSMD2 PSMD1 PSMD14 PSMA2 PSMC1 PSMB3 RPS27A SYVN1 PSME4 PSMD13 PSMB1 UBB PSMC3 ERLEC1 SEL1L
TNFR2 non-canonical NF-kB pathway	0.00175747	0.0210348	0.497173	1.78667	TNF CD40 TNFRSF9 TNFRSF14 NFKB2 TNFSF15 TNFRSF1B TNFRSF12A PSMB9 RELB BIRC3 PSME2 PSMA6 UBC PSME1 LTBR TNFRSF18 EDARADD PSMD8 TNFSF14 PSMD4 TNFSF13B PSMB5 PSMA5 PSMD3 PSMA4 PSMA7 PSMC4 SKP1 PSMD11 PSMD7 PSMB4 TNFRSF1A PSMB2 PSMD10 PSMC2 TRAF3 PSME3 CHUK TRAF2 PSMB7 PSMC5 UBE2M BIRC2 PSMB6 PSMB8 PSMA3 PSMB10 UBA52 PSMC6 PSMD2 PSMD1 UBA3
GPCR ligand binding	0.00171821	0.0210348	0.453311	1.78095	CXCL10 SSTR2 CXCL11 CCL13 CXCL8 CCR7 CCL5 GNG11 EDNRB CXCL3 GRM8 FFAR2 CXCL2 CXCL6 GNGT1 WNT5A C5AR1 PTGFR ADM CXCL1 CCRL2 ADORA2A EDN1 SUCNR1 CCL20 GPR35 C3AR1 PTAFR CCR5 S1PR2 F2RL2 MT-RNR2 CCR1 CCR3 GNG12 HEBP1 NLN ANXA1 PSAP FZD7 CNR1 CXCL16 NPFFR2 CXCL12 CXCL13 CMKLR1 C5AR2 PTGDR PTGIR CXCR5 LPAR3 F2RL3 ADORA3 GPR37L1 FPR3 PTGER2 GPR65 GPR132 LPAR6 ADGRE2 FZD5 HRH1 XK QRFPR HCRTR1 GNB4 GPR18…
AUF1 (hnRNP D0) binds and destabilizes mRNA	0.00187266	0.0210348	0.53435	1.77379	HSPA1A PSMB9 PSME2 PSMA6 UBC PSME1 PSMD8 PSMD4 PSMB5 PSMA5 PSMD3 PSMA4 PSMA7 PSMC4 PSMD11 PSMD7 PSMB4 PSMB2 PSMD10 PSMC2 PSME3 PSMB7 PSMC5 PSMB6 PSMB8 PSMA3 PSMB10 UBA52 EIF4G1 PSMC6 PSMD2 PSMD1 HSPA8 PSMD14 PSMA2 PSMC1 PABPC1 PSMB3 RPS27A PSME4 PSMD13 PSMB1 UBB
Costimulation by the CD28 family	0.00187266	0.0210348	0.532761	1.76851	SRC CD80 CD274 MAP3K8 TNFRSF14 LYN ICOSLG HLA-DQA1 PPP2R5B PIK3R1 RAC1 PDCD1LG2 CSK HLA-DRA PPP2R1A PTPN6 GRB2 THEM4 PDPK1 PPP2CA RICTOR PAK2 PIK3R2 CDC42 PPP2R5D VAV1 HLA-DPB1 HLA-DPA1 AKT2 PPP2CB TRIB3 PPP2R5C HLA-DRB1 CD247 MLST8 HLA-DRB5
Cytosolic sensors of pathogen-associated DNA	0.00185874	0.0210348	0.521784	1.76675	IRF7 IFI16 NFKBIA DTX4 NFKB2 MYD88 NFKB1 TREX1 NFKBIB UBC TRIM56 TRIM21 POLR2E STAT6 TICAM1 RELA NKIRAS2 RIPK1 CRCP IKBKG TBK1 CTNNB1 POLR2L
Signaling by ERBB4	0.00191571	0.0210348	0.581525	1.75064	SRC HBEGF YAP1 CXCL12 EGFR UBC S100B PSEN2 NRAS ADAM17 PIK3R1 ESR1 STAT5A HRAS ITCH APH1A PSENEN GRB2
Regulation of Apoptosis	0.00558659	0.0300368	0.528233	1.73627	PSMB9 PSME2 PSMA6 UBC PSME1 PSMD8 PSMD4 ARHGAP10 PSMB5 PSMA5 PSMD3 PSMA4 PSMA7 PSMC4 PSMD11 PSMD7 PSMB4 PSMB2 PSMD10 PSMC2 PAK2 PSME3 PSMB7 PSMC5 PSMB6 PSMB8 PSMA3 PSMB10 UBA52 PSMC6 PSMD2 PSMD1 PSMD14 PSMA2 PSMC1 PSMB3 RPS27A PSME4 PSMD13 PSMB1 UBB
TNF signaling	0.0056391	0.0300368	0.546946	1.73467	TRAF1 TNF TNFAIP3 BIRC3 MADD UBC XIAP NSMAF SPPL2A ADAM17 TRADD SMPD2 RBCK1 CYLD RNF31 RIPK1 IKBKG USP4 TAB3 TNFRSF1A CHUK TRAF2 SHARPIN TAB2 FADD BIRC2 OTUD7B UBA52
Thrombin signalling through proteinase activated receptors (PARs)	0.00943396	0.0455975	0.631276	1.71776	SRC GNG11 GNGT1 F2RL2 GNA15 GNG12 GNA13 F2RL3 ARRB2 ARRB1
Detoxification of Reactive Oxygen Species	0.0128676	0.0559743	0.583583	1.71027	SOD2 NCF1 ATOX1 GSR TXN PRDX1 NCF2 GPX3 TXNRD1 GPX1 CYBB
Signaling by NTRKs	0.00175747	0.0210348	0.468859	1.70249	SRC NTRK3 ADORA2A DUSP4 RIT1 RPS6KA2 DUSP6 PCSK6 SHC3 RALA RAPGEF1 RALGDS NRAS IRS1 CRK AP2A2 MAPK13 BAX CLTA PIK3R1 RAC1 AP2M1 STAT3 RPS6KA1 SHC2 HRAS CLTC MEF2A
trans-Golgi Network Vesicle Budding	0.00359712	0.0260791	0.492051	1.69857	FTH1 FTL TFRC DNASE2 NAPA CTSZ SNX2 STX4 IGF2R ARRB1 SNX9 GNS DNAJC6 NECAP1 RAB5C M6PR HGS CLTA GAK ARF1 PICALM AP1B1 CLTC ACBD3 BLOC1S6 DNM2 BLOC1S4 BLOC1S3
Semaphorin interactions	0.00743494	0.0366136	0.513532	1.69777	MET ITGA1 RHOC PLXNA1 NRP1 PLXNC1 PLXND1 SEMA7A SEMA3A TREM2 ARHGEF11 ITGB1 TYROBP DPYSL2 RAC1 SEMA4A LIMK1 CD72 RRAS ERBB2 ARHGEF12 TLN1 PIP5K1C PLXNA3 HSP90AB1 MYL12B CFL1 MYH9 PAK2 MYL9 PTPRC
L1CAM interactions	0.00359712	0.0260791	0.491109	1.69532	SRC ITGB3 NRP2 NRCAM ITGA1 NRP1 SCN1B RPS6KA2 RDX ITGAV LAMC1 ITGA5 SDCBP EPHB2 EGFR SPTAN1 ITGB1 SPTBN5 DPYSL2 ALCAM AP2A2 CLTA RAC1 LYPLA2 AP2M1 MAP2K2 RPS6KA1 MSN
ROS, RNS production in phagocytes	0.0204461	0.0796482	0.571983	1.68661	NCF1 ATP6V1F TCIRG1 ATP6V1A ATP6V1H ATP6V1B2 NCF2 ATP6V1D ATP6V0D1 ATP6V1C1 ATP6V0B ATP6V0E1 ATP6V0C ATP6V1E1 CYBB ATP6V1G1 SLC11A1 ATP6V0A2 ATP6V0A1
Molecules associated with elastic fibres	0.0177515	0.0720895	0.657014	1.68137	ITGB8 ITGB3 ITGAV ITGB5 VTN ITGB1
Toll-like Receptor Cascades	0.00172712	0.0210348	0.431173	1.65181	IRAK2 CTSL IRF7 LGMN CTSB DUSP4 NFKBIA JUN MAP3K8 RPS6KA2 NFKB2 MYD88 DUSP6 LY96 TLR1 UNC93B1 MAPK10 IRAK1 TNIP2 RIPK2 NFKB1 BIRC3 CTSS FOS TANK NFKBIB UBC S100B IKBKE TLR6 TLR8 MAP2K3 TICAM2 CD36 CD14 TICAM1 PELI1 RPS6KA1 RELA TLR4 NKIRAS2 RIPK1 MEF2A TRAF6 UBE2D3 IKBKG TBK1 PPP2R1A MAPKAPK2 DNM2
Cellular response to hypoxia	0.00355872	0.0260791	0.474638	1.64384	PSMB9 EPAS1 HIF1A PSME2 PSMA6 UBC PSME1 AJUBA PSMD8 HIGD1A PSMD4 VHL UBE2D3 PSMB5 PSMA5 PSMD3 LIMD1 PSMA4 PSMA7 PSMC4 PSMD11 PSMD7 PSMB4 EGLN2 PSMB2 PSMD10 PSMC2 PSME3 UBE2D1 PSMB7 PSMC5 UBE2D2 PSMB6 PSMB8 PSMA3 PSMB10 UBA52 EP300 PSMC6 ELOC PSMD2 PSMD1 PSMD14 ELOB PSMA2 PSMC1 PSMB3 RPS27A PSME4 PSMD13 PSMB1 UBB
Response to elevated platelet cytosolic Ca2+	0.00174825	0.0210348	0.450422	1.643	TUBA4A ITGB3 LGALS3BP LHFPL2 VEGFC PCDH7 ORM1 ANXA5 ORM2 PSAP FERMT3 PDGFA VEGFB A2M PLEK VEGFD TIMP3 CD109 CD9 CYB5R1 STX4 CD63 SCG3 CD36 WDR1 TIMP1 FN1 CALU ALDOA VWF MAGED2 TOR4A PFN1 TLN1 GTPBP2 IGF1 TMSB4X CAP1
Class I MHC mediated antigen processing & presentation	0.00157978	0.0210348	0.392218	1.64094	CTSL HERC6 HERC5 SOCS3 TRIM69 UBE2L6 RNF213 DTX3L KCTD7 SPSB1 NCF1 ITGAV MYD88 LY96 TAP1 ITGB5 PSMB9 TLR1 RNF144B RNF19B CBLB SMURF2 NCF2 FBXW5 PSME2 PSMA6 CDC26 UBE2Z CTSS UBC TAP2 STX4 KLHL41 SEC22B PSME1 CUL7 HLA-E TLR6 TRIM21 KLHL21 B2M RNF114 SH3RF1 CD36 RNF14 FBXL19 CD14 UBA6 HECTD3 FBXO6 KLHL25 CYBB RBCK1 FBXL15 SEC61G KEAP1 PSMD8 RNF25 PSMD4 SEC61B SEC61A1 HERC1 UBAC1 TLR4 HLA-G SIAH1 FBX…
Signaling by PDGF	0.0113636	0.0511364	0.507758	1.6279	SRC COL4A2 COL6A2 COL6A1 SPP1 STAT1 COL6A3 COL4A1 PDGFRA PDGFA RAPGEF1 BCAR1 NRAS STAT6 CRK PTPN12 PIK3R1 STAT3 STAT5A HRAS NCK1
Signaling by PTK6	0.0113422	0.0511364	0.51218	1.62587	SOCS3 GPNMB CCND1 HBEGF EPAS1 HIF1A ARAP1 BCAR1 EGFR UBC NRAS CRK PTPN1 RAC1 STAT3 HRAS ERBB2 ELMO2
Collagen degradation	0.0227273	0.0859684	0.58421	1.60606	CTSL MMP7 MMP19 MMP9 CTSB MMP14 CTSD COL15A1 ADAM9 MMP2 ADAM17
Signaling by VEGF	0.0034965	0.0260791	0.439858	1.60447	SRC ITGB3 NRP2 SPHK1 AXL VEGFC NRP1 NCF1 ITGAV NCKAP1 VEGFB FLT1 VEGFD NCF2 CYFIP1 BCAR1 ABI1 NRAS CRK MAPK13 PIK3R1 RAC1 VAV3 CYBB ITPR3 SHC2 NCKAP1L HRAS NCK1 ELMO2 MAPKAPK2 SHB CTNNB1 NCK2 CTNND1 THEM4 PDPK1 WASF2 PTK2 BRK1 CTNNA1 RICTOR PAK2 PIK3R2 CDC42 ITPR2 VAV1 BAIAP2
C-type lectin receptors (CLRs)	0.00173611	0.0210348	0.428237	1.60165	SRC IL1B CLEC4E NFKBIA NFKB2 LYN PSMB9 RELB FCER1G NFKB1 PSME2 PSMA6 UBC CD209 CCL22 PSME1 NRAS BCL10 CLEC7A PSMD8 ITPR3 PSMD4 RELA HRAS CLEC4A TRAF6 MALT1 CDC34 IKBKG PSMB5 PSMA5 PSMD3 PSMA4 PSMA7 PSMC4 SKP1 PDPK1 PSMD11 TAB3 PSMD7 PSMB4 PSMB2 PSMD10 PSMC2 PAK2 PSME3 UBE2D1 CHUK PSMB7 TAB2 PSMC5 CLEC4D ITPR2 UBE2M UBE2D2 PSMB6 PSMB8 PSMA3 PSMB10 UBA52 PRKACA EP300 PSMC6 KRAS PSMD2 RAF1 PSMD1 UBA3
Endosomal Sorting Complex Required For Transport (ESCRT)	0.0294659	0.103927	0.553009	1.59504	CHMP5 UBC MVB12A HGS CHMP2B CHMP3 CHMP4B UBAP1 CHMP7 VPS4A CHMP4A VPS37C CHMP6 VPS37B UBA52 VPS4B SNF8 RPS27A CHMP2A UBB STAM VPS37A
Nucleotide-binding domain, leucine rich repeat containing receptor (NLR) signaling pathways	0.0171756	0.0711559	0.488233	1.58946	IRAK2 AIM2 P2RX7 TNFAIP3 NFKB2 TXN IRAK1 PANX1 RIPK2 NFKB1 BIRC3 CASP9 CASP1 CASP4 MAPK13 CYLD RELA TRAF6 ITCH IKBKG BCL2L1
Basigin interactions	0.0425532	0.133812	0.609809	1.58518	SLC7A11 SLC7A8 SLC7A7 SLC3A2 ITGA3 SLC16A3 ITGB1
TCR signaling	0.00530973	0.0300368	0.430898	1.57423	NFKBIA LAT PSMB9 RIPK2 NFKB1 HLA-DQA1 PSME2 PSMA6 UBC PSME1 PTPRJ BCL10 VASP PIK3R1 PSMD8 PSMD4 CSK RELA NCK1 TRAF6 MALT1 CDC34 HLA-DRA IKBKG PSMB5 PSMA5 PSMD3 PSMA4 PSMA7 PSMC4 SKP1 PDPK1 EVL PSMD11 PSMD7 PSMB4 PSMB2 PSMD10 PSMC2 PAK2 PSME3 PIK3R2 UBE2D1 PAG1 CHUK PTPRC PSMB7 TAB2 PSMC5 HLA-DPB1 UBE2D2 PSMB6 PSMB8 PSMA3 HLA-DPA1 PSMB10 UBA52 PSMC6 PSMD2 PSMD1 PSMD14 HLA-DRB1 PSMA2 CD247 PSMC1 HL…
Syndecan interactions	0.0464217	0.134618	0.605135	1.57303	ITGB3 SDC2 ITGAV ITGB5 VTN ITGB1 SDC4
Nonsense Mediated Decay (NMD) independent of the Exon Junction Complex (EJC)	0.00713012	0.0357877	0.429283	1.55511	RPS27L ETF1 RPS27 RPL9 RPLP1 RPLP2 RPL26L1 RPS20 RPS13 RPL39 RPL38 RPL23 RPL10 RPS15 UPF1 RPS9 RPL24 RPS26 RPS19 RPS10 RPS29 RPLP0 UBA52 EIF4G1 RPS25 RPL18A FAU RPL36 RPS18 NCBP2 RPL22L1 RPL17 RPS12 RPL32 RPL34 RPS16 RPS7 GSPT2 PABPC1 RPL12 RPS27A RPL27 RPL19 RPL37 RPL11 RPL27A RPL35 RPS11 RPS24 GSPT1 RPS4Y1 RPS15A RPL18 RPS14 RPL13 RPL28 RPS17 RPL7 RPL35A RPL41 RPL31 RPSA RPS5 RPL30 RPL13A RPS2 …
Histidine, lysine, phenylalanine, tyrosine, proline and tryptophan catabolism	0.0338346	0.114686	0.522726	1.55454	IDO1 TDO2 HGD KYNU SLC3A2 IL4I1 KMO
Caspase activation via extrinsic apoptotic signalling pathway	0.0284091	0.101572	0.563363	1.54875	LY96 FAS CFLAR CASP9 TRADD DAPK3 TNFRSF10B DAPK2 TICAM2 CD14 TICAM1 DAPK1 TLR4 RIPK1 CASP3
SRP-dependent cotranslational protein targeting to membrane	0.0017452	0.0210348	0.41812	1.54753	RPS27L SEC61G RPS27 RPL9 SEC61B SEC61A1 RPLP1 SRP14 RPLP2 RPL26L1 RPS20 RPS13 RPL39 SRP54 TRAM1 RPL38 RPL23 RPL10 SSR3 RPS15 SEC11C RPS9 RPL24 RPS26 RPS19 RPS10 RPS29 RPLP0 SSR2 UBA52 RPS25 RPL18A FAU RPL36 RPS18 RPL22L1 RPL17 RPS12 RPL32 RPL34 RPS16 RPS7 RPL12 RPS27A RPL27 SSR4 RPL19 RPL37 RPL11 RPL27A RPL35 RPS11 RPS24 SRP72 RPS4Y1 RPS15A RPL18 RPS14 SRPRA RPL13 RPL28 RPS17 RPL7 RPL35A SEC61A2 …
Signaling by NOTCH4	0.00527241	0.0300368	0.440012	1.54723	PSMB9 NOTCH4 MAMLD1 PSME2 PSMA6 NOTCH1 UBC PSME1 NOTCH2 PSEN2 MAML2 JAG1 PSMD8 PSMD4 PSMB5 PSMA5 APH1A PSENEN PSMD3 PSMA4 PSMA7 PSMC4 SKP1 PSMD11 YWHAZ PSMD7 PSMB4 PSMB2 PSMD10 PSMC2 PSME3 PSMB7 PSMC5 PSEN1 PSMB6 PSMB8 PSMA3 DLL4 PSMB10 UBA52 EP300 PSMC6 PSMD2 PSMD1 PSMD14 PSMA2 PSMC1 PSMB3 RPS27A PSMD13 PSMB1 UBB
Eukaryotic Translation Elongation	0.00713012	0.0357877	0.427858	1.54536	EEF1A2 RPS27L RPS27 RPL9 RPLP1 RPLP2 RPL26L1 RPS20 RPS13 RPL39 RPL38 RPL23 RPL10 RPS15 RPS9 RPL24 RPS26 RPS19 RPS10 RPS29 RPLP0 UBA52 RPS25 RPL18A FAU EEF1A1 RPL36 RPS18 RPL22L1 RPL17 RPS12 RPL32 RPL34 RPS16 RPS7 RPL12 RPS27A RPL27 RPL19 RPL37 RPL11 RPL27A RPL35 RPS11 RPS24 EEF1G RPS4Y1 RPS15A RPL18 RPS14 RPL13 RPL28 RPS17 RPL7 RPL35A RPL41 RPL31 RPSA RPS5 RPL30 RPL13A RPS2 RPL21 RPL37A RPL23A
Triglyceride metabolism	0.0336449	0.114686	0.551623	1.54368	MGLL FABP4 FABP5 GK3P GK GPD2 LPIN1 PLIN3
Listeria monocytogenes entry into host cells	0.0473373	0.134618	0.601139	1.53838	SRC MET UBC HGS SH3GL1 CTNNB1 CTNND1 GRB2
Regulation of lipid metabolism by Peroxisome proliferator-activated receptor alpha (PPARalpha)	0.00518135	0.0300368	0.413637	1.52838	ANKRD1 NR1H3 RGL1 HELZ2 PLIN2 ACSL1 AHR ME1 ACOX1 ALAS1 TXNRD1 AHRR CD36 HMGCR NCOA6 MED19 MED22 GRHL1 NCOA3 TNFRSF21 MED8 HMGCS1 PPARA MED29 MED10 MTF1 GPS2 MED17 MED13 MED11
HSP90 chaperone cycle for steroid hormone receptors (SHR)	0.0249042	0.092402	0.504419	1.51851	HSPA2 HSPA1A HSPA1B DNAJA1 ACTR1A DYNC1H1 CAPZB CAPZA2 CAPZA1 DCTN4 DCTN2 STIP1 HSP90AB1 NR3C2 DCTN5 ACTR10 DCTN6 DCTN1 DNAJB1 DNAJA2 DYNC1LI1 HSPA8 HSPA1L DYNLL1
Clathrin-mediated endocytosis	0.00172117	0.0210348	0.402558	1.51203	WNT5A IL7R CTTN PACSIN3 HBEGF SCARB2 DAB2 TRIP10 TFRC TOR1B ACTR3 EGFR UBC ARRB2 IGF2R ARRB1 SNX9 DNAJC6 NECAP1 RAB5C ARPC5 M6PR SYT11 PACSIN2 AP2A2 RAB5A HGS NECAP2 CLTA GAK SH3GL1 AP2M1 SLC2A8 PICALM ITSN1 ARPC4 RAB5B CLTC FCHO2 SNX18 ARF6 COPS7A PIP5K1C UBQLN2 VAMP3 DNM2 ARPC2 GRB2
Nonsense Mediated Decay (NMD) enhanced by the Exon Junction Complex (EJC)	0.00344234	0.0260791	0.403836	1.50251	RPS27L SMG9 SMG7 ETF1 RPS27 RPL9 DCP1A RPLP1 RPLP2 RPL26L1 RPS20 PPP2R1A PNRC2 RPS13 RPL39 RPL38 SMG8 PPP2CA RPL23 SMG5 RPL10 CASC3 RPS15 UPF1 RPS9 RPL24 RPS26 SMG1 RPS19 RPS10 RPS29 RPLP0 UBA52 EIF4G1 RPS25 RPL18A MAGOH FAU RPL36 RPS18 NCBP2 RPL22L1 RPL17 RPS12 RPL32 RPL34 RPS16 RPS7 RBM8A GSPT2 PABPC1 RPL12 RPS27A RPL27 RPL19 RPL37 RPL11 RPL27A RPL35 RPS11 RPS24 GSPT1 RPS4Y1 RPS15A RPL18 RPS14
Signaling by the B Cell Receptor (BCR)	0.00690846	0.0357877	0.406602	1.50239	RASGRP3 CD22 NFKBIA LYN PSMB9 NFKBIE PIK3AP1 NFKB1 PSME2 PSMA6 BLNK NFKBIB UBC ORAI1 PSME1 NRAS ORAI2 BCL10 PIK3R1 PSMD8 ITPR3 PSMD4 RELA HRAS NCK1 MALT1 IKBKG PSMB5 PSMA5 PSMD3 PTPN6 PSMA4 GRB2 PSMA7 PSMC4 SKP1 PSMD11 PSMD7 PSMB4 PSMB2 PSMD10 PSMC2 PSME3 CHUK PSMB7 PSMC5 ITPR2 VAV1 PSMB6 PSMB8 PSMA3 REL PSMB10 UBA52 PSMC6 KRAS PSMD2 PSMD1
EPH-Ephrin signaling	0.0105079	0.0498647	0.427327	1.49951	SRC MMP9 EFNA5 SDC2 LYN SDCBP EPHB2 EPHB1 ACTR3 MMP2 PSEN2 ARPC5 AP2A2 ACTG1 CLTA RAC1 VAV3 AP2M1 LIMK1 EFNA4 MYL12A ITSN1 ARPC4 HRAS CLTC EPHA1 APH1A PSENEN NCK2 ARPC2 MYL12B PTK2 CFL1 MYH9
Eukaryotic Translation Termination	0.0124777	0.055198	0.414465	1.49699	RPS27L ETF1 RPS27 RPL9 RPLP1 RPLP2 RPL26L1 RPS20 RPS13 RPL39 RPL38 RPL23 RPL10 RPS15 RPS9 RPL24 RPS26 RPS19 RPS10 RPS29 RPLP0 UBA52 RPS25 RPL18A FAU RPL36 RPS18 RPL22L1 RPL17 RPS12 RPL32 RPL34 RPS16 RPS7 GSPT2 RPL12 TRMT112 RPS27A RPL27 RPL19 RPL37 RPL11 RPL27A RPL35 RPS11 RPS24 GSPT1 RPS4Y1 RPS15A RPL18 RPS14 RPL13 RPL28 RPS17 RPL7 RPL35A RPL41 RPL31 RPSA RPS5 RPL30 RPL13A RPS2 RPL21 RPL37A RPL2…
Hedgehog ligand biogenesis	0.0185185	0.0732323	0.438629	1.48865	PSMB9 PSME2 PSMA6 UBC PSME1 ADAM17 VCP PSMD8 PSMD4 PSMB5 PSMA5 PSMD3 PSMA4 PSMA7 PSMC4 PSMD11 PSMD7 PSMB4 PSMB2 PSMD10 PSMC2 PSME3 DERL2 PSMB7 PSMC5 OS9 PSMB6 PSMB8 PSMA3 PSMB10 UBA52 PSMC6 PSMD2 PSMD1 PSMD14 PSMA2 PSMC1 PSMB3 RPS27A SYVN1 PSME4 PSMD13 PSMB1 UBB PSMC3 ERLEC1 SEL1L P4HB
Stimuli-sensing channels	0.0179533	0.0720895	0.431865	1.48219	SGK1 BEST1 ANO3 TRPM8 TTYH2 ANO2 TRPA1 MCOLN1 TTYH3 UNC79 OSTM1 UBC ASIC5 ASIC2 CLCN6 TRPM3 ANO5 CLCN7 CLCN3 SGK3 CLCN5
Eukaryotic Translation Initiation	0.00513699	0.0300368	0.394595	1.47827	RPS27L EIF4A1 EIF5 RPS27 RPL9 EIF3D RPLP1 EIF3G RPLP2 RPL26L1 RPS20 RPS13 EIF2S3 RPL39 RPL38 EIF3I RPL23 RPL10 RPS15 EIF2S1 RPS9 RPL24 RPS26 RPS19 EIF1AX RPS10 EIF4H EIF2B4 RPS29 RPLP0 UBA52 EIF4G1 RPS25 RPL18A FAU RPL36 RPS18 RPL22L1 RPL17 RPS12 RPL32 RPL34 RPS16 RPS7 PABPC1 RPL12 RPS27A RPL27 EIF3J RPL19 RPL37 RPL11 RPL27A RPL35 RPS11 RPS24 EIF2B2 RPS4Y1 RPS15A RPL18 RPS14 EIF4A2 RPL13 EIF2B5 R…
Degradation of beta-catenin by the destruction complex	0.0143885	0.0605709	0.418209	1.47117	PSMB9 PSME2 PSMA6 UBC PSME1 PPP2R5B PSMD8 PSMD4 CSNK1A1 TLE3 PSMB5 PSMA5 PPP2R1A PSMD3 CTNNB1 PSMA4 PSMA7 PSMC4 SKP1 PSMD11 PSMD7 PSMB4 PPP2CA PSMB2 PSMD10 PSMC2 PSME3 PSMB7 PSMC5 PPP2R5D PSMB6 PSMB8 PSMA3 PSMB10 UBA52 PSMC6 PSMD2 PSMD1 PSMD14 PPP2CB PPP2R5C PSMA2 PSMC1 TLE1 PSMB3 RPS27A PSME4 PSMD13 PSMB1 UBB
Signaling by EGFR	0.040367	0.130071	0.463489	1.45359	SRC HBEGF PTPRK EGFR UBC ADAM12 NRAS ADAM17 HGS PTPN12 PIK3R1 SH3GL1 SPRY2 CSK HRAS
MAPK1/MAPK3 signaling	0.00343053	0.0260791	0.367849	1.44487	SRC ITGB3 DUSP5 DUSP1 RASGRP3 KITLG DUSP4 MET HBEGF DUSP6 LAT PSMB9 DUSP10 PDGFRA PDGFA SHC3 PEA15 RASGRF1 PSME2 PSMA6 CSF2RB LAMTOR3 EGFR UBC PSME1 PPP2R5B ARRB2 NRAS MAP3K11 IRS1 SPTAN1 ARRB1 DUSP16 DUSP2 SPTBN5 PAQR3 FN1 PSPN MAP2K2 PSMD8 PSMD4 SHC2 CSK VWF HRAS ERBB2 JAK1 SPRED1 TLN1 TYK2 KLB PSMB5 PSMA5 CSF2RA PPP2R1A IQGAP1 PSMD3 PSMA4 GRB2 RAP1B PSMA7 PSMC4 RASA3 PSMD11 PTK2 FGFR1 PSMD7 PS…
Metabolism of polyamines	0.0210896	0.080947	0.40927	1.43913	CKB SAT1 NQO1 OAZ2 PSMB9 ADI1 PSME2 PSMA6 SMS PSME1 SMOX PSMD8 PSMD4 OAZ3 PSMB5 PSMA5 AZIN1 PSMD3 PSMA4 PSMA7 PSMC4 PSMD11 PSMD7 PSMB4 PSMB2 PSMD10 PSMC2 PSME3 ARG2 PSMB7 PSMC5 AMD1 PSMB6 PSMB8 PSMA3 GOT1 PSMB10 PSMC6 PSMD2 PSMD1
Signaling by MET	0.0390335	0.128959	0.424194	1.42725	SRC MET ITGA3 TNS3 LAMC1 RAPGEF1 UBC PTPRJ NRAS ITGB1 CRK PTPN1 HGS PIK3R1 RAC1 SH3GL1 STAT3 HRAS ARF6 LAMA5 GRB2 RANBP10 RAP1B PTK2
Post-translational modification: synthesis of GPI-anchored proteins	0.0456274	0.134618	0.434807	1.42179	ART3 LY6E PLAUR PIGF LYPD6B OTOA ULBP2 CD109
Rab regulation of trafficking	0.0252525	0.092402	0.377886	1.41677	RAB7B RIN2 RAB3IL1 TBC1D2 TBC1D17 TBC1D10A OPTN GGA1 RAB39A DENND2D DENND5A MADD RAB10 RAB9A RAB13 GDI1 RAB35 RAB5C RAB8B RAB5A TBC1D16 MAP1LC3B DENND4C RAB1A YWHAE RAB1B RAB5B RAB12 RABGEF1 TBC1D14 ARF6 TBC1D25 TBC1D20 RAB6A RGP1 TRAPPC3 RIN3 TRAPPC2L RAB14 DENND4B ALS2 TRAPPC6B RABGAP1 MON1A CHM TBC1D10B TRAPPC13 SBF1 RAB21 GABARAP TSC1
Asparagine N-linked glycosylation	0.00481541	0.0299243	0.343191	1.4084	GFPT2 COL7A1 NPL AMDHD2 MGAT1 RENBP B4GALT1 NAPA MGAT4B CTSA CTSZ RNF185 CSNK1D NEU1 ST3GAL5 UBC YKT6 SEC22B FUCA1 ARF4 ST3GAL2 NAGK ALG14 NEU3 SPTAN1 CNIH3 ACTR1A DYNC1H1 SPTBN5 GORASP1 ARFGAP3 CAPZB ST8SIA4 VCP B4GALT5 DAD1 SLC17A5 NUDT14 MPDU1 ST3GAL1 DOLK EDEM1 ARF1 MCFD2 RAB1A TMEM115 COPA ALG2 CD55 KDELR1 CAPZA2 COPG1 GOLGA2 CAPZA1 MVD RAB1B CNIH2 CD59 BET1 MGAT5 SEC23A GFPT1 ST6GALNAC4 TBC…
Fcgamma receptor (FCGR) dependent phagocytosis	0.0359066	0.120149	0.391634	1.39612	SRC HCK NCKAP1 PLA2G6 LYN FCGR3A PLD2 CYFIP1 MYO9B ACTR3 ABI1 PLD1 PLD3 CRK ARPC5 MYO1C ACTG1 PIK3R1 RAC1 VAV3 ITPR3 LIMK1 FGR NCKAP1L ARPC4 NCK1 ELMO2 ARPC2 GRB2 WASF2 MYO5A HSP90AB1 PTK2 BRK1 CFL1 MYH9 PIK3R2 CDC42 ITPR2 VAV1 BAIAP2 MAPK3 MAPK1 ACTR2 NCKIPSD
Transport of inorganic cations/anions and amino acids/oligopeptides	0.0460177	0.134618	0.398441	1.38587	SLC43A2 SLC7A11 SLC26A11 SLC7A2 SLC7A8 SLC26A3 SLC6A6 SLC38A5 SLC15A3 SLC7A7 SLC3A2 SLC9A9 SLC4A8 SLC9A7 SLC1A3 CTNS SLC36A1 SLC8B1 SLC4A2 SLC25A18 SLC17A5
PI3K/AKT Signaling in Cancer	0.039783	0.129792	0.403572	1.3857	SRC CD80 KITLG MET CDKN1A HBEGF PDGFRA PDGFA PIK3AP1 RHOG EGFR CASP9 IRS1 PIK3R1 RAC1 ESR1 AKT1S1 FOXO3
RNA polymerase II transcribes snRNA genes	0.0439367	0.134618	0.390836	1.37431	RNU2-1 RNU1-1 RNU4-1 ELL2 NABP1 TAF13 GTF2F1 POLR2E RNU11 ELL GTF2B ZNF143 RNU12 SNAPC2 SNAPC5 POLR2L SSU72 POLR2J SUPT5H INTS5 POLR2F PHAX POLR2C POU2F2 POLR2G CDK9 GTF2E1
MAPK6/MAPK4 signaling	0.0474517	0.134618	0.380546	1.36755	CDC42EP2 JUN MOV10 PSMB9 PSME2 PSMA6 UBC PSME1 MAPK6 MMP2 RAC1 FOXO3 PSMD8 PSMD4 NCOA3 PSMB5 PSMA5 PSMD3 PSMA4 PSMA7 PSMC4 PSMD11 PSMD7 PSMB4 PSMB2 PSMD10 PSMC2 PAK2 PSME3 PSMB7 PSMC5 CDC42 PSMB6 PSMB8 PSMA3 DNAJB1 PSMB10 UBA52 PRKACA PSMC6 PSMD2 PSMD1 PSMD14 PSMA2 PSMC1 PSMB3 RPS27A IGF2BP1 PSME4 PSMD13 PSMB1 UBB
Selenoamino acid metabolism	0.0486957	0.136662	0.362421	1.332	GSR RPS27L TXNRD1 PAPSS1 PAPSS2 RPS27 RPL9 RPLP1 RPLP2 RPL26L1 RPS20 RPS13 RPL39 RPL38 RPL23 RPL10 RPS15 RPS9 RPL24 RPS26 RPS19 RPS10 RPS29 RPLP0 UBA52 RPS25 RPL18A FAU RPL36 RPS18 AIMP2 RPL22L1 RPL17 RPS12 RPL32 RPL34 RPS16 RPS7 RPL12 RPS27A RPL27 RPL19 RPL37 RPL11 RPL27A RPL35 RPS11 AHCY RPS24 RPS4Y1 RPS15A RPL18 RPS14 SEPHS2 RPL13 RPL28 RPS17 RPL7 RPL35A SCLY RPL41 RPL31 RPSA RPS5 RPL30 RPL13A…
Beta-catenin independent WNT signaling	0.0327022	0.113804	0.35148	1.32854	GNG11 GNGT1 WNT5A GNG12 MOV10 PSMB9 FZD7 SMURF2 PSME2 PSMA6 UBC PSME1 ARRB2 PDE6G DVL3 FZD5 AP2A2 CLTA RAC1 GNB4 AP2M1 PSMD8 ITPR3 PSMD4 WNT4 GNG10 CLTC ROR2 PFN1 PSMB5 PSMA5 PSMD3 CTNNB1 PSMA4 PSMA7 PSMC4 PLCB3 PSMD11 PSMD7 PSMB4 PSMB2 PSMD10 PSMC2 GNB2 DVL2 PSME3 GNB1 PSMB7 PSMC5 ITPR2 PSMB6 PSMB8 PSMA3 AP2S1 PSMB10 GNG5 UBA52 PSMC6 PSMD2 PSMD1 PDE6A
Neutrophil degranulation	0.0139535	0.0597026	0.313099	1.3259	MME FTH1 C5AR1 CXCL1 PLEKHO2 CSTB MMP9 CTSB PLAU TNFAIP6 LGALS3 C3AR1 PTAFR LPCAT1 FTL TUBB PLAUR BST2 AMPD3 CTSD CD68 LILRB3 FABP5 IQGAP2 S100A11 TOM1 GPR84 ITGAV ASAH1 OLR1 ORM1 ITGAX HSPA1A TNFRSF1B TCIRG1 ORM2 PSAP TMBIM1 SDCBP RHOG MVP VAT1 BRI3 ARL8A B4GALT1 FCER1G SIGLEC9 HSPA1B NFKB1 GM2A CTSA CREG1 LILRB2 STK10 CTSZ NPC2 ATP6V1D CTSS CYFIP1 NEU1 RAB10 RAP2B LAMTOR3 FUCA1 GLA CTSH PTPRJ P…
HIV Infection	0.0453074	0.134618	0.314778	1.27297	CCR5 HCK ELOA PSMB9 ATP6V1H CHMP5 APOBEC3G TAF13 PSME2 PSMA6 GTF2F1 UBC MVB12A PSME1 NMT2 POLR2E B2M LIG4 AP2A2 RAC1 CHMP2B AP2M1 ARF1 ELL PSMD8 PSMD4 NELFCD TAF10 TAF12 CHMP3 HMGA1 CHMP4B AP1B1 HLA-A UBAP1 GTF2B CHMP7 VPS4A PSMB5 PSMA5 PSMD3 KPNB1 CHMP4A PSMA4 SLC25A4 POLR2L PSMA7 PSMC4 SKP1 GTF2H1 PSMD11 PSMD7 POLR2J PSMB4 VPS37C SUPT5H PSMB2 PSMD10 PSMC2 PAK2 PSME3 CHMP6 POLR2F AP1G1 PSMB7 AP1…
M Phase	0.0431267	0.134001	-0.279396	-1.21873	PRKAR2B SPC25 CENPK LMNB1 CENPU PLK4 CENPM NUP210 FBXO5 NCAPH CDCA5 SMC4 ERCC6L PSMA8 SGO2 CCP110 BUB1B CENPF VRK1 NCAPG2 ZWINT NCAPG NDC80 KNL1 ITGB3BP CENPI CEP152 MAD2L1 CENPH ESPL1 CNTRL CENPP NCAPD3 BUB1 KIF23 KNTC1 CENPQ CENPE SGO1 CENPJ SPC24 NUF2 CDCA8 ALMS1 PTTG1 KIF18A CDK1 SKA1 SMC2 KIF2C BIRC5 KIF20A CEP41 NEK2 ODF2 SKA2 CEP70 CENPN PRKCA AURKB HAUS5 CENPC CEP57 CENPL DSN1 TMPO SMC3 C…
O-linked glycosylation	0.0445434	0.134618	-0.400289	-1.39114	ADAMTS1 THSD7A ST6GALNAC3 ADAMTS10 B3GNT7 GALNT12 THSD7B GCNT1 ST3GAL3 GALNT3 B3GNTL1 ADAMTS14 ADAMTSL4 B4GALT6 SBSPON SPON2 ADAMTS17 ST6GAL1
Rap1 signalling	0.0411765	0.131062	-0.597299	-1.52376	RASGRP2 RAP1GAP2 RAPGEF4 PRKACB
Phase 0 - rapid depolarisation	0.0254902	0.092402	-0.616824	-1.57357	CACNB4 CACNA2D3 CACNB3 FGF13 CAMK2G CACNB2 CAMK2D
G2/M Checkpoints	0.0047619	0.0299243	-0.410244	-1.6164	BRIP1 CDC7 EXO1 CDC45 RFC3 MCM10 RMI2 CLSPN CDC6 MCM3 BLM MCM6 MCM7 PSMA8 ORC6 PKMYT1 MCM8 CHEK1 ORC1 BRCA1 RBBP8 CDC25C DNA2 MCM4 MCM2 BARD1 WEE1 GTSE1 CDK1 RMI1 CDC25A CHEK2 RFC4 NSD2 WRN TOPBP1 MCM5 CDK2 MRE11
Recognition of DNA damage by PCNA-containing replication complex	0.0107759	0.0502232	-0.556164	-1.6583	RFC3 POLE2 PCNA DTL POLE RAD18 USP1 POLD1 POLD3 POLD2 RFC4 RFC1 ZBTB32 RPA3 RFC5 RFC2 POLE4
Mitotic G1-G1/S phases	0.00236967	0.0212195	-0.418265	-1.66349	CCNA1 RRM2 E2F2 CDC7 CDC45 TK1 TYMS MCM10 CDC6 MYBL2 MCM3 FBXO5 CDT1 MCM6 E2F1 CCNE1 MCM7 DHFR TOP2A CCNE2 ORC6 CCNA2 MCM8 ORC1 PRIM2 POLE2 MCM4 CDKN2C PCNA SKP2 POLE MCM2 WEE1 GMNN CDK1 MNAT1 PRIM1 LIN9 AKT3 PPP2R3B CKS1B CDC25A TFDP2 CDKN2D
S Phase	0.00243902	0.0212195	-0.41215	-1.66524	CCNA1 CDC45 RFC3 CDC6 MCM3 CDT1 LIG1 CDCA5 MCM6 E2F1 CCNE1 MCM7 PSMA8 CCNE2 ESCO2 ORC6 CCNA2 MCM8 ORC1 GINS2 PRIM2 POLE2 DNA2 MCM4 PCNA SKP2 POLE FEN1 MCM2 WEE1 GINS1 MNAT1 PRIM1 LIN9 AKT3 POLD1 CKS1B CDC25A POLD3 TFDP2 POLD2 GINS3 SMC3 RFC4 RFC1 TFDP1 CUL1 PDS5B MCM5 CDC25B CDK2 SMC1A LIN52 RPA3 RFC5 GINS4 RFC2 POLE4 ORC3 RBBP4 RBL2 MYC POLA1
Antimicrobial peptides	0.00412371	0.0274737	-0.653669	-1.75293	CCR2 DEFB1 PRTN3 CTSG S100A8 ELANE BPI S100A9 LYZ RNASE3
Resolution of Abasic Sites (AP sites)	0.00414938	0.0274737	-0.563292	-1.77421	RFC3 LIG1 UNG POLE2 PCNA POLE FEN1 POLD1 POLD3 POLD2 RFC4 RFC1 PARP2 NTHL1 RPA3 RFC5 RFC2 POLE4
Telomere Maintenance	0.00421053	0.0274737	-0.594787	-1.8293	RFC3 LIG1 PRIM2 POLE2 DNA2 PCNA POLE FEN1 PRIM1 POLD1 POLD3 POLD2 RFC4 RFC1 RUVBL2 RPA3 RFC5 RFC2 POLE4 ACD POLA1
Mitotic Spindle Checkpoint	0.00235849	0.0212195	-0.483099	-1.8476	SPC25 CENPK CENPU CENPM ERCC6L SGO2 BUB1B CENPF ZWINT NDC80 KNL1 ITGB3BP CENPI MAD2L1 CENPH CENPP BUB1 KNTC1 CENPQ CENPE SGO1 SPC24 NUF2 CDCA8 KIF18A SKA1 KIF2C BIRC5 SKA2 CENPN AURKB CENPC CENPL DSN1 INCENP KIF2A MAD1L1
Kinesins	0.00416667	0.0274737	-0.593954	-1.8525	KIF26B KIF5C KIF21A KIF15 KIF18B KIF23 KIFC1 CENPE RACGAP1 KIF22 KIFC2 KIF18A KIF2C KIF20A KIF20B KIF11 KIF4A KIF4B KIF2A
Nucleosome assembly	0.00211416	0.0212195	-0.675583	-1.95068	CENPK CENPU CENPM MIS18BP1 HJURP KNL1 ITGB3BP CENPI CENPH CENPP CENPQ CENPN CENPC CENPL OIP5 CENPW MIS18A
Homology Directed Repair	0.00228833	0.0212195	-0.529571	-2.00844	CCNA1 BRIP1 EXO1 RAD51AP1 RFC3 RMI2 CLSPN POLQ XRCC2 BLM CCNA2 CHEK1 BRCA1 RBBP8 POLE2 RAD51 DNA2 PCNA POLE FEN1 BARD1 RMI1 POLD1 POLD3 TIMELESS POLD2 GEN1 RFC4 RFC1 NSD2 WRN TOPBP1 CDK2 MRE11 PARP2 XRCC3 RHNO1 RPA3 RFC5 RFC2 POLE4 RAD51D BRCC3 RAD51B
DNA strand elongation	0.00215983	0.0212195	-0.738162	-2.21501	CDC45 RFC3 MCM3 LIG1 MCM6 MCM7 MCM8 GINS2 PRIM2 DNA2 MCM4 PCNA FEN1 MCM2 GINS1 PRIM1 POLD1 POLD3 POLD2 GINS3 RFC4 RFC1 MCM5 RPA3 RFC5 GINS4 RFC2
