# Supplementary material for: Comparative transcriptomic analysis of long noncoding RNAs in Leishmania-infected human macrophages
Source: Front Genet. 2023 Jan 4;13:1051568. doi: 10.3389/fgene.2022.1051568 (PMC9845402; doi:10.3389/fgene.2022.1051568)
Supplement: Supplementary file 4 [file Table1.xlsx]

## Sheet: DEGs
Symbol	Transcript_type	logFC_La	PValue_La	FDR_La	logFC_Lb	PValue_Lb	FDR_Lb	logFC_Li	PValue_Li	FDR_Li
TUBB4A	protein_coding	11.2618	1.05309e-125	9.92277e-122	11.7271	9.40772e-127	8.87148e-123	11.4309	3.92652e-166	7.38736e-162
TUBB2B	protein_coding	8.64451	6.60757e-127	1.2452e-122	9.01376	9.50461e-128	1.79257e-123	7.04523	1.84869e-122	1.73906e-118
TUBB3	protein_coding	7.93208	2.54264e-119	1.5972e-115	8.31362	9.79072e-121	6.1551e-117	6.12102	3.10716e-108	1.9486e-104
TUBB2A	protein_coding	7.85547	5.04376e-115	2.37624e-111	8.21096	6.1073e-116	2.87959e-112	6.26713	8.59111e-108	4.04083e-104
AC092143.1	protein_coding	6.93498	4.81679e-101	1.81545e-97	7.31385	2.90049e-103	1.09406e-99	5.13495	1.72631e-85	6.49577e-82
ACTA1	protein_coding	6.84605	2.35101e-80	3.69207e-77	7.09852	3.4185e-81	8.05912e-78	6.0444	1.1794e-81	3.69822e-78
MT-RNR1	Mt_rRNA	6.45844	1.84794e-93	5.80406e-90	6.07662	1.13098e-81	3.04719e-78	1.61148	5.49862e-13	2.68704e-11
FP671120.7	lncRNA	5.94086	3.58338e-83	9.64698e-80	6.10261	3.7455e-82	1.17734e-78	1.38255	4.15677e-10	1.35773e-08
MT-RNR2	Mt_rRNA	5.86595	1.07389e-81	2.52968e-78	5.83818	3.44597e-77	4.99931e-74	1.22943	2.51441e-08	6.04164e-07
FP236383.5	lncRNA	5.83014	5.48227e-81	1.14793e-77	5.88086	5.55111e-78	1.13678e-74	1.30556	3.10092e-09	8.64306e-08
FP236383.4	lncRNA	5.8254	6.79679e-81	1.28086e-77	5.87895	6.02744e-78	1.13678e-74	1.30772	2.92612e-09	8.18008e-08
FP671120.6	lncRNA	5.81978	8.76762e-81	1.50205e-77	5.87101	8.48991e-78	1.45563e-74	1.29788	3.80636e-09	1.04544e-07
SSTR2	protein_coding	5.77866	6.05259e-70	8.77392e-67	5.93872	2.09994e-69	2.82891e-66	3.50134	5.95374e-37	3.11149e-34
AC103993.1	lncRNA	5.46691	3.18203e-62	3.99769e-59	5.6688	8.06622e-63	9.50805e-60	4.47033	8.62082e-56	2.0274e-52
HFM1	protein_coding	5.15862	7.35102e-68	9.895e-65	5.86019	1.29456e-77	2.03462e-74	0.891267	5.69389e-05	0.000632005
SLCO5A1	protein_coding	4.81231	1.15205e-59	1.3569e-56	5.39809	2.09898e-67	2.63912e-64	0.938523	5.73475e-05	0.000635845
MAS1	protein_coding	4.57043	1.08071e-39	6.36439e-37	4.57755	4.2636e-38	2.77281e-35	3.79814	5.00387e-34	2.00304e-31
LINC02224	lncRNA	4.51106	9.94856e-43	6.94372e-40	4.43383	7.26303e-39	4.89217e-36	2.53542	6.42743e-17	5.08091e-15
RNA5-8SN1	rRNA	4.42296	5.79786e-51	6.42709e-48	2.89186	9.14179e-24	2.18246e-21	0.449069	0.0863892	0.258851
LINC01050	lncRNA	4.40127	7.99787e-48	6.55304e-45	4.59015	1.02118e-48	1.06997e-45	2.86641	1.56068e-28	4.02227e-26
RNU2-64P	snRNA	4.32005	1.21913e-48	1.20918e-45	4.17978	9.54422e-44	8.182e-41	3.16159	5.81505e-37	3.11149e-34
5_8S_rRNA	rRNA	4.27905	1.88473e-48	1.77588e-45	2.86791	1.64687e-23	3.88249e-21	0.212764	0.452456	0.71884
TUBA4A	protein_coding	4.24819	1.16423e-50	1.21888e-47	4.55824	1.05778e-53	1.17351e-50	3.05696	7.16669e-39	4.64945e-36
DIRAS2	protein_coding	4.23577	1.23205e-40	7.7393e-38	4.78444	9.76916e-48	9.69718e-45	3.60302	1.12985e-37	6.44149e-35
ADAMTSL1	protein_coding	4.2169	5.754e-48	5.16353e-45	4.31334	2.69845e-47	2.54464e-44	3.29151	3.09023e-41	2.42248e-38
U2	snRNA	4.1037	6.1068e-48	5.23103e-45	3.99581	8.97094e-44	8.05675e-41	2.771	9.39178e-33	3.27217e-30
NEURL3	protein_coding	4.00157	3.78041e-33	1.37004e-30	4.28834	1.28845e-35	6.39477e-33	3.59184	2.99589e-33	1.12729e-30
RNU2-3P	snRNA	3.97246	8.19437e-35	3.59123e-32	4.10566	6.75517e-35	3.10738e-32	2.7749	2.69019e-21	3.83434e-19
RNA5-8SN2	rRNA	3.96274	2.57336e-43	1.86519e-40	2.47472	1.59072e-18	2.23887e-16	0.180208	0.506434	0.761026
FAM216B	protein_coding	3.95623	4.10124e-42	2.76028e-39	4.04185	2.67302e-41	2.10055e-38	2.63852	9.52946e-27	2.08473e-24
RNA5-8SN3	rRNA	3.87352	7.15361e-42	4.64861e-39	2.3779	2.33153e-17	2.9315e-15	0.0520536	0.884818	0.959942
RNU2-1	snRNA	3.86055	1.35092e-43	1.01832e-40	3.73097	2.55151e-39	1.78228e-36	2.50266	1.18575e-27	2.82389e-25
SDS	protein_coding	3.77214	3.06284e-39	1.74907e-36	3.60467	1.73405e-34	7.59489e-32	2.34804	5.51428e-22	8.57403e-20
AC015574.1	lncRNA	3.72213	4.63899e-32	1.5611e-29	3.86739	1.80618e-32	6.42728e-30	2.53452	7.47044e-19	7.51599e-17
TFPI2	protein_coding	3.70519	2.05322e-35	9.43731e-33	3.9521	1.77025e-37	1.077e-34	3.93685	2.42554e-50	4.01171e-47
ITGB3	protein_coding	3.69728	3.38294e-36	1.67767e-33	3.82539	2.12154e-36	1.08141e-33	2.3717	9.30945e-21	1.20792e-18
RNU2-2P	snRNA	3.66518	3.16491e-40	1.92396e-37	3.58139	6.46396e-37	3.48315e-34	3.28554	6.75766e-44	7.06326e-41
THCAT158	lncRNA	3.65989	2.87724e-33	1.06317e-30	3.73574	9.23755e-33	3.41608e-30	2.46682	5.29018e-20	6.06886e-18
AC025370.1	lncRNA	3.62072	5.68837e-35	2.55232e-32	3.89412	1.83718e-37	1.08279e-34	2.93256	1.14757e-30	3.48231e-28
CCL2	protein_coding	3.61286	2.49334e-38	1.34249e-35	3.83452	3.62213e-40	2.62744e-37	3.63804	2.55876e-50	4.01171e-47
SUGCT-AS1	lncRNA	3.59065	5.55176e-33	1.97402e-30	3.8197	8.32989e-35	3.74052e-32	3.15378	4.36304e-33	1.60953e-30
CKB	protein_coding	3.58644	8.58318e-38	4.49306e-35	3.92317	1.46207e-41	1.1989e-38	2.28599	9.36576e-23	1.53224e-20
LINC01602	lncRNA	3.55454	1.126e-34	4.71545e-32	3.21186	1.27828e-27	3.82671e-25	1.62487	7.60235e-11	2.81556e-09
ANKRD1	protein_coding	3.54825	1.17048e-31	3.86976e-29	3.892	2.32251e-35	1.12314e-32	3.34182	8.36313e-36	3.74629e-33
GDF15	protein_coding	3.52291	5.6278e-36	2.6514e-33	3.75744	5.77432e-38	3.63013e-35	2.48861	1.69521e-25	3.35723e-23
WDR74	protein_coding	3.48923	3.47576e-37	1.77029e-34	3.40697	4.43538e-34	1.81851e-31	3.11494	3.29837e-40	2.29835e-37
LINC02056	lncRNA	3.45403	5.42748e-28	1.54971e-25	3.22814	4.06734e-23	9.35489e-21	1.74157	3.32946e-09	9.19831e-08
MME-AS1	lncRNA	3.45004	2.71394e-22	5.44087e-20	3.80304	2.26621e-25	6.19431e-23	3.36715	5.01869e-26	1.0376e-23
CCDC200	protein_coding	3.4277	3.86312e-36	1.86668e-33	3.32384	9.43136e-33	3.42068e-30	2.21137	1.47059e-22	2.38514e-20
AQP9	protein_coding	3.41291	8.81627e-35	3.77597e-32	3.52945	5.8236e-35	2.74583e-32	3.07267	8.74598e-38	5.14209e-35
MME	protein_coding	3.39307	6.16284e-29	1.84347e-26	3.47184	1.3626e-28	4.21289e-26	3.1025	4.29523e-31	1.34684e-28
AC097641.1	lncRNA	3.38665	1.0459e-33	4.02243e-31	3.52706	2.7535e-34	1.15402e-31	1.45076	6.9399e-10	2.1653e-08
TM4SF19-AS1	lncRNA	3.35556	1.94407e-33	7.3272e-31	3.44864	3.23278e-33	1.27021e-30	2.08306	7.07181e-19	7.19184e-17
BCL2A1	protein_coding	3.34734	4.72683e-34	1.85577e-31	3.37845	7.04629e-33	2.65786e-30	2.50228	2.92606e-27	6.88135e-25
ADCY8	protein_coding	3.32211	3.32117e-34	1.33165e-31	3.44007	1.77187e-34	7.59489e-32	2.45712	1.03799e-26	2.24469e-24
SULT1C2	protein_coding	3.31582	1.67411e-24	4.20649e-22	3.40286	3.65928e-24	9.20188e-22	2.5981	2.00612e-18	1.89664e-16
BAALC-AS2	lncRNA	3.31376	1.10824e-32	3.79722e-30	3.44593	3.51729e-33	1.3538e-30	2.53176	1.42966e-26	3.05654e-24
CCR7	protein_coding	3.31002	7.88684e-29	2.28658e-26	3.55564	4.92225e-31	1.68788e-28	2.7784	1.70813e-26	3.57074e-24
TM4SF19	protein_coding	3.29689	9.49751e-33	3.31446e-30	3.37177	2.62555e-32	9.16999e-30	2.06056	9.11282e-19	8.92961e-17
MIR155	miRNA	3.26137	3.96984e-29	1.20664e-26	3.44585	2.02618e-30	6.82387e-28	2.89203	5.71727e-30	1.6807e-27
LINC00536	lncRNA	3.24422	2.13972e-26	5.84391e-24	3.44284	9.31897e-28	2.83477e-25	1.77244	2.4161e-10	8.11725e-09
AL355881.1	lncRNA	3.22175	1.28673e-22	2.72454e-20	3.36159	5.03203e-23	1.14342e-20	2.62679	8.09663e-19	8.10266e-17
LINC02154	lncRNA	3.18586	2.26527e-22	4.59021e-20	3.03502	4.43717e-19	6.58937e-17	2.56995	4.62501e-18	4.18341e-16
AC103726.2	lncRNA	3.16133	2.016e-27	5.67036e-25	3.37811	3.71573e-29	1.18777e-26	2.31168	1.31273e-19	1.45281e-17
AC006967.3	lncRNA	3.15393	2.31012e-25	6.04642e-23	3.32628	1.74261e-26	5.05625e-24	2.21704	3.37455e-16	2.41402e-14
FP671120.4	lncRNA	3.13651	2.67575e-31	8.69388e-29	3.58334	5.88303e-37	3.36224e-34	0.216806	0.316708	0.594082
FP236383.3	lncRNA	3.10722	8.00007e-31	2.51269e-28	3.58208	6.16753e-37	3.42117e-34	0.203056	0.348315	0.627701
RNY3	misc_RNA	3.08968	1.40944e-24	3.58932e-22	2.97945	1.22318e-21	2.56324e-19	2.02578	5.37196e-14	2.95521e-12
LCNL1	protein_coding	3.08907	1.80036e-22	3.6878e-20	2.50329	8.17997e-14	5.93362e-12	1.93552	3.16176e-11	1.23158e-09
PCDH17	protein_coding	3.05447	4.07417e-22	7.91523e-20	3.04984	1.22729e-20	2.33805e-18	2.37169	9.1536e-17	7.08707e-15
AC079584.1	lncRNA	3.0489	2.73441e-19	4.44224e-17	2.87921	7.15429e-16	6.88418e-14	2.46182	1.14628e-15	7.72979e-14
TM4SF19-DYNLT2B	protein_coding	3.04168	7.61712e-29	2.24288e-26	3.12502	1.06827e-28	3.35793e-26	1.82902	1.89549e-15	1.24257e-13
CSF1	protein_coding	2.98861	3.22198e-26	8.67404e-24	3.01068	3.4375e-25	9.13117e-23	1.70324	3.24161e-12	1.45209e-10
AC012103.1	lncRNA	2.97616	2.58039e-23	5.85873e-21	2.40861	1.33126e-14	1.0964e-12	1.10323	9.09078e-05	0.000949661
AP001341.1	lncRNA	2.96765	1.50105e-18	2.17594e-16	3.23602	1.62891e-20	3.01816e-18	2.54018	1.38684e-16	1.05209e-14
MGC27382	lncRNA	2.93606	4.4463e-20	7.6872e-18	2.88149	3.24784e-18	4.50398e-16	2.33364	8.06962e-16	5.5208e-14
AC010105.1	lncRNA	2.9243	8.8665e-23	1.9429e-20	2.84811	1.84964e-20	3.38681e-18	1.81372	1.12957e-11	4.67069e-10
AC023194.2	lncRNA	2.85083	8.31452e-23	1.84338e-20	2.77695	1.50768e-20	2.84348e-18	1.16197	1.05301e-05	0.000140506
HMOX1	protein_coding	2.83863	1.65822e-26	4.59547e-24	3.11783	1.78192e-29	5.89596e-27	3.41702	9.66182e-47	1.06928e-43
CD22	protein_coding	2.8258	6.41949e-23	1.44018e-20	2.76862	6.00843e-21	1.18041e-18	1.85104	1.63412e-13	8.54943e-12
GAPLINC	lncRNA	2.82372	7.23371e-19	1.0819e-16	3.00335	4.19027e-20	7.31745e-18	1.7348	3.32946e-09	9.19831e-08
CCDC85A	protein_coding	2.76111	1.17126e-22	2.50824e-20	2.99009	1.28322e-24	3.36132e-22	2.78842	1.87833e-29	5.35438e-27
AC068234.1	protein_coding	2.76078	1.36576e-23	3.21722e-21	2.85971	8.28042e-24	2.00216e-21	1.53126	1.10144e-10	3.93215e-09
SGK1	protein_coding	2.74849	3.69728e-25	9.54454e-23	2.77856	2.04597e-24	5.28588e-22	2.28302	8.53156e-24	1.51427e-21
AC007744.1	lncRNA	2.73043	2.7888e-22	5.5321e-20	2.94868	3.18078e-24	8.10669e-22	2.74339	9.93084e-29	2.66912e-26
VEGFC	protein_coding	2.72668	2.95914e-20	5.26084e-18	2.81095	3.12106e-20	5.55313e-18	1.27405	2.3059e-06	3.65496e-05
PIM1	protein_coding	2.69894	3.4335e-24	8.40316e-22	2.89253	6.94909e-26	1.95612e-23	0.950607	1.97272e-05	0.00024563
NUPR1	protein_coding	2.69832	1.92835e-23	4.4864e-21	2.43161	1.18072e-18	1.67431e-16	1.0787	2.63858e-06	4.1403e-05
P3H2	protein_coding	2.69582	2.85314e-19	4.59551e-17	2.8619	2.38118e-20	4.27705e-18	2.05861	1.62497e-14	9.6442e-13
TMEM273	protein_coding	2.65755	1.71248e-19	2.83084e-17	2.36733	1.07318e-14	9.11723e-13	1.0783	8.28331e-05	0.00087749
RASGRP3-AS1	lncRNA	2.65485	4.94775e-22	9.51433e-20	2.68301	2.59587e-21	5.20831e-19	1.86897	3.87135e-15	2.44414e-13
RASGRP3	protein_coding	2.65103	2.01007e-23	4.61949e-21	2.6792	1.58158e-22	3.50924e-20	2.02475	5.51372e-19	5.66859e-17
PTGFR	protein_coding	2.62438	8.20092e-20	1.36767e-17	2.64391	4.76223e-19	7.01685e-17	1.90113	6.93965e-14	3.76261e-12
CCL8	protein_coding	2.62137	1.777e-14	1.60998e-12	2.98943	1.40599e-17	1.82876e-15	4.19122	4.69732e-47	5.52346e-44
AL365434.1	lncRNA	2.62017	3.30349e-15	3.20898e-13	3.05508	4.20631e-19	6.39767e-17	2.2883	2.52564e-14	1.46207e-12
N4BP3	protein_coding	2.59946	3.48465e-17	4.40726e-15	2.59033	6.96304e-16	6.73451e-14	1.51699	1.07085e-07	2.26881e-06
CT69	lncRNA	2.59596	1.1223e-22	2.431e-20	2.58266	2.00504e-21	4.11033e-19	1.77506	3.34959e-15	2.13625e-13
LINC00486	lncRNA	2.57272	1.46395e-22	3.06535e-20	2.91444	1.93684e-26	5.53467e-24	1.68603	3.33783e-14	1.8915e-12
EEF1A2	protein_coding	2.56154	1.94005e-20	3.48193e-18	2.77708	2.66428e-22	5.84282e-20	2.09167	3.57476e-18	3.26899e-16
AP006565.1	lncRNA	2.53375	7.92987e-17	9.168e-15	2.69402	9.10394e-18	1.2007e-15	1.64088	3.02729e-09	8.45037e-08
ANKRD30B	protein_coding	2.5228	7.29976e-17	8.65182e-15	2.64788	2.52292e-17	3.13042e-15	1.60255	6.07031e-09	1.61081e-07
FBLIM1	protein_coding	2.51132	2.76399e-17	3.54336e-15	2.15669	3.21724e-12	1.89026e-10	2.44373	9.54821e-21	1.23041e-18
DDIT4L	protein_coding	2.50557	1.64696e-21	3.07297e-19	2.32579	4.19291e-18	5.73032e-16	2.24185	5.47606e-23	9.03741e-21
GPNMB	protein_coding	2.50357	1.51129e-21	2.84803e-19	2.40101	3.6568e-19	5.60709e-17	1.58798	8.08591e-13	3.86113e-11
SNORA74A	snoRNA	2.48728	3.91562e-20	6.89625e-18	2.45224	1.10102e-18	1.57312e-16	1.35681	5.40352e-09	1.44611e-07
SLAMF7	protein_coding	2.48597	5.46503e-21	9.99889e-19	2.57125	5.35031e-21	1.06218e-18	2.21188	4.12166e-22	6.46207e-20
TSPAN10	protein_coding	2.48333	4.63217e-19	7.21432e-17	2.42113	3.04407e-17	3.70394e-15	1.49321	8.25456e-10	2.54176e-08
RNVU1-7	snRNA	2.44555	1.41124e-20	2.5572e-18	2.381	9.37574e-19	1.34982e-16	1.43157	1.29195e-10	4.51798e-09
GNG11	protein_coding	2.41319	1.41292e-15	1.40881e-13	2.75665	7.34383e-19	1.06542e-16	2.48772	5.689e-21	7.53753e-19
RNU1-4	snRNA	2.3997	5.82974e-20	9.89743e-18	2.30726	8.1125e-18	1.07748e-15	1.43163	1.19659e-10	4.24769e-09
RNU1-3	snRNA	2.39869	6.23218e-20	1.04862e-17	2.33223	3.96732e-18	5.46158e-16	1.41931	1.76459e-10	6.0582e-09
CTTN	protein_coding	2.39797	2.48115e-14	2.15471e-12	2.39351	2.35942e-13	1.61227e-11	1.71639	2.34586e-09	6.71767e-08
CSTB	protein_coding	2.39681	5.82727e-20	9.89743e-18	2.38715	6.5932e-19	9.63936e-17	1.73907	7.28444e-15	4.5082e-13
BHLHE40	protein_coding	2.36572	5.42585e-19	8.24598e-17	2.48977	1.01248e-19	1.68985e-17	2.02906	1.0931e-18	1.05465e-16
PLIN2	protein_coding	2.35765	1.86277e-19	3.0525e-17	2.15248	6.18453e-16	6.01238e-14	1.75987	3.19071e-15	2.04184e-13
LINC01010	lncRNA	2.3506	3.01274e-19	4.81145e-17	2.32762	4.72565e-18	6.41193e-16	1.68051	6.24143e-14	3.40366e-12
AL078590.2	lncRNA	2.34516	7.08093e-17	8.44557e-15	2.39986	1.47678e-16	1.59162e-14	1.42354	9.52028e-09	2.45027e-07
AC239727.1	lncRNA	2.34481	1.99889e-18	2.85372e-16	2.36902	7.18718e-18	9.68215e-16	0.676872	0.0032655	0.0201667
ALDH1A2	protein_coding	2.34262	4.24473e-19	6.666e-17	2.48581	3.98992e-20	7.0327e-18	2.09037	3.18515e-20	3.8169e-18
AC239802.2	lncRNA	2.3369	1.86052e-17	2.45185e-15	2.35397	8.75988e-17	9.95249e-15	2.15184	3.10399e-19	3.29935e-17
IFIT3	protein_coding	2.33641	2.48845e-18	3.4737e-16	2.69746	2.73528e-22	5.92958e-20	3.68518	3.7978e-51	7.14518e-48
RNVU1-18	snRNA	2.3314	5.30854e-19	8.19996e-17	2.26922	2.58024e-17	3.18061e-15	1.33618	1.76213e-09	5.14795e-08
RNU1-2	snRNA	2.3193	7.55947e-19	1.12172e-16	2.27336	2.21713e-17	2.80639e-15	1.35346	1.06896e-09	3.22297e-08
RNVU1-29	snRNA	2.30946	1.01958e-18	1.5011e-16	2.24178	5.56114e-17	6.55519e-15	1.37337	6.10458e-10	1.94334e-08
RNU1-27P	snRNA	2.30929	1.02862e-18	1.50266e-16	2.31006	7.38002e-18	9.87144e-16	1.39389	3.45497e-10	1.1444e-08
IFITM10	protein_coding	2.3035	4.45333e-18	6.12577e-16	2.31928	2.08481e-17	2.6748e-15	1.40485	6.82744e-10	2.14086e-08
AP001610.2	lncRNA	2.30098	1.27276e-17	1.71323e-15	2.51832	1.39681e-19	2.27102e-17	3.57495	3.70274e-48	4.64423e-45
IFIT1	protein_coding	2.29424	1.03403e-17	1.4019e-15	2.63412	2.50067e-21	5.07125e-19	3.8792	2.0442e-55	4.27328e-52
AC239802.1	lncRNA	2.29058	9.98559e-16	1.01718e-13	2.64263	3.02556e-19	4.75518e-17	2.07505	1.32599e-16	1.01001e-14
C10orf55	lncRNA	2.29051	1.81089e-18	2.60506e-16	2.21412	1.22339e-16	1.3493e-14	1.58529	1.15268e-12	5.44885e-11
PLAU	protein_coding	2.28496	2.15191e-18	3.04908e-16	2.20725	1.49203e-16	1.59885e-14	1.57895	1.40268e-12	6.48405e-11
RNU1-28P	snRNA	2.27282	3.27933e-18	4.54404e-16	2.19156	2.45193e-16	2.49581e-14	1.28256	7.22159e-09	1.89494e-07
MRAP2	protein_coding	2.27017	3.70234e-16	3.94278e-14	2.39656	8.23136e-17	9.40869e-15	1.5819	1.02484e-10	3.70795e-09
ITGB8	protein_coding	2.26622	4.73233e-17	5.8288e-15	2.85344	3.89175e-24	9.65769e-22	3.02816	3.07179e-36	1.44481e-33
SLC26A11	protein_coding	2.251	1.54728e-17	2.05342e-15	2.16388	1.27606e-15	1.18554e-13	1.62212	7.36909e-13	3.53679e-11
COL4A2-AS1	lncRNA	2.24334	5.85724e-15	5.49152e-13	2.33747	2.95066e-15	2.66266e-13	2.32426	3.83784e-20	4.53616e-18
AL021920.3	lncRNA	2.24108	8.37499e-18	1.14367e-15	2.14992	7.73058e-16	7.40095e-14	1.33846	1.55338e-09	4.57359e-08
ADM	protein_coding	2.23952	2.07642e-17	2.71737e-15	2.29933	2.41856e-17	3.02079e-15	1.84444	4.35961e-16	3.07197e-14
TMEM251	protein_coding	2.23835	2.23494e-17	2.90465e-15	2.23264	1.77003e-16	1.84435e-14	1.379	9.22296e-10	2.79872e-08
MX1	protein_coding	2.22461	1.4611e-17	1.9528e-15	2.43849	1.50923e-19	2.41221e-17	3.50925	9.90807e-49	1.3315e-45
COL4A2-AS2	lncRNA	2.21244	1.16892e-12	8.4724e-11	2.4613	1.24682e-14	1.0359e-12	1.7835	1.23757e-10	4.38486e-09
AC025180.1	lncRNA	2.21184	6.22816e-17	7.5237e-15	2.49213	9.92693e-20	1.67835e-17	1.85582	5.34424e-16	3.7102e-14
AL137798.2	lncRNA	2.20837	2.33518e-17	3.01414e-15	2.13942	1.06522e-15	9.99507e-14	1.29929	4.53964e-09	1.23068e-07
SUCNR1	protein_coding	2.20829	2.55996e-16	2.8212e-14	2.10483	2.79914e-14	2.19053e-12	1.57916	1.39781e-11	5.68e-10
AL121899.1	lncRNA	2.20519	1.4823e-12	1.05015e-10	2.6529	7.09299e-17	8.25764e-15	2.24295	2.57879e-16	1.86605e-14
LINC01181	lncRNA	2.19833	4.22747e-15	4.02357e-13	2.15682	9.27095e-14	6.67367e-12	1.74559	1.34135e-12	6.23535e-11
DENND5B-AS1	lncRNA	2.19187	1.18009e-13	9.58565e-12	2.10586	6.44838e-12	3.70782e-10	1.311	1.07009e-06	1.86069e-05
C8orf76	protein_coding	2.19112	3.22051e-17	4.10071e-15	2.43433	1.35919e-19	2.22908e-17	0.790532	0.000292788	0.00260573
ST18	protein_coding	2.18871	6.46423e-17	7.75913e-15	2.23399	1.06978e-16	1.19385e-14	1.66913	1.37136e-13	7.22713e-12
SOD2	protein_coding	2.18403	3.76144e-17	4.66344e-15	2.4424	9.96689e-20	1.67835e-17	2.24942	3.09832e-23	5.15857e-21
SPOCD1	protein_coding	2.18049	7.87893e-14	6.48377e-12	2.23558	1.47817e-13	1.04413e-11	3.19028	2.90611e-35	1.27153e-32
TRAF5	protein_coding	2.18047	2.25721e-14	1.98307e-12	1.70356	1.17724e-08	4.4317e-07	1.48899	3.90359e-09	1.06592e-07
BAALC	protein_coding	2.17532	7.868e-17	9.168e-15	2.42005	3.20922e-19	5.00214e-17	1.69373	4.75057e-14	2.62103e-12
CXCL8	protein_coding	2.16975	5.98466e-17	7.27619e-15	2.59482	8.34462e-22	1.76831e-19	2.81163	6.83977e-34	2.6809e-31
RNU1-1	snRNA	2.16783	7.85618e-17	9.168e-15	2.06096	9.45195e-15	8.1029e-13	1.22108	3.36602e-08	7.83856e-07
VWA5A	protein_coding	2.16224	2.55271e-16	2.8212e-14	2.09835	8.74917e-15	7.60412e-13	1.75215	1.20758e-14	7.23546e-13
SNORD3D	snoRNA	2.1539	1.1914e-16	1.36072e-14	2.19835	1.92932e-16	1.99928e-14	1.84803	1.84426e-16	1.36606e-14
AC069209.2	lncRNA	2.15228	3.14849e-16	3.41156e-14	2.27708	5.2109e-17	6.18098e-15	1.39376	6.39973e-10	2.03043e-08
C4orf45	protein_coding	2.15022	1.76976e-16	2.00911e-14	2.03507	2.56521e-14	2.01582e-12	1.31521	3.88209e-09	1.06314e-07
CCRL2	protein_coding	2.1385	4.16624e-16	4.41083e-14	2.23041	1.71356e-16	1.79543e-14	1.62767	5.71462e-13	2.77816e-11
COL4A2	protein_coding	2.13571	4.85448e-16	5.08237e-14	2.26074	7.89231e-17	9.07615e-15	2.00758	1.24357e-18	1.1937e-16
SNORD3B-2	snoRNA	2.1348	2.06314e-16	2.32814e-14	2.19141	2.304e-16	2.3616e-14	1.86856	8.65739e-17	6.73059e-15
SLC26A3	protein_coding	2.13353	1.4348e-15	1.4231e-13	2.47381	4.3108e-19	6.50413e-17	1.30135	1.78037e-08	4.36712e-07
AK4	protein_coding	2.13192	3.14997e-16	3.41156e-14	2.06895	1.03951e-14	8.87115e-13	1.14212	3.03162e-07	5.88009e-06
ABLIM3	protein_coding	2.13117	3.102e-14	2.64512e-12	2.10133	3.5588e-13	2.34681e-11	1.64083	2.8358e-11	1.11384e-09
AL031073.2	lncRNA	2.12965	1.87706e-15	1.84236e-13	2.03312	1.44973e-13	1.02789e-11	1.49213	1.29843e-10	4.53224e-09
AC007952.4	lncRNA	2.1274	2.6119e-16	2.8617e-14	2.16838	4.54214e-16	4.53253e-14	1.82499	4.09616e-16	2.89719e-14
AP001961.1	lncRNA	2.12728	1.71104e-15	1.6882e-13	2.05705	6.84913e-14	4.98744e-12	1.9523	5.38108e-17	4.28981e-15
ISM1	protein_coding	2.12563	5.76195e-15	5.4292e-13	1.95498	2.54973e-12	1.50746e-10	0.511266	0.0354346	0.135833
SNORD3B-1	snoRNA	2.12502	2.35837e-16	2.62979e-14	2.14318	7.81778e-16	7.44664e-14	1.72032	1.16324e-14	6.99205e-13
IL1RN	protein_coding	2.1182	1.33709e-15	1.34746e-13	2.21845	4.366e-16	4.37993e-14	2.04308	9.19956e-19	8.9679e-17
CXCL10	protein_coding	2.10626	3.90987e-14	3.27473e-12	2.19665	2.21712e-14	1.76434e-12	3.75295	7.95945e-50	1.15192e-46
SNORD3C	snoRNA	2.1007	5.53309e-16	5.76084e-14	2.22262	9.07843e-17	1.02526e-14	1.85257	1.47394e-16	1.11368e-14
UPP1	protein_coding	2.09498	9.38211e-16	9.60901e-14	2.22729	1.14716e-16	1.27268e-14	1.52542	1.04428e-11	4.32754e-10
SNORA49	snoRNA	2.0872	2.33049e-15	2.27555e-13	1.95669	4.01542e-13	2.62044e-11	1.29811	8.85241e-09	2.3004e-07
MAPK10-AS1	lncRNA	2.08542	2.2164e-10	1.16346e-08	2.23536	6.43382e-11	3.2884e-09	1.90121	1.13892e-10	4.05058e-09
BHLHE41	protein_coding	2.07619	1.14075e-13	9.30623e-12	2.34516	4.63147e-16	4.59735e-14	1.97268	9.76008e-16	6.65312e-14
SNORD3A	snoRNA	2.07152	1.07047e-15	1.08457e-13	2.0824	4.05337e-15	3.64031e-13	1.70531	1.76192e-14	1.03914e-12
H2AZ1-DT	lncRNA	2.06729	1.36031e-15	1.36357e-13	1.90531	5.47895e-13	3.51473e-11	1.8247	3.51515e-16	2.50508e-14
CCL3L3	protein_coding	2.05927	1.017e-14	9.34898e-13	2.33506	2.18947e-17	2.7901e-15	2.4144	7.3669e-25	1.40001e-22
MIR6854	miRNA	2.05676	4.89931e-12	3.27402e-10	1.86353	2.43699e-09	1.02137e-07	1.29729	1.25001e-06	2.12829e-05
SEMA3C	protein_coding	2.05025	3.83867e-15	3.67207e-13	2.24835	6.88846e-17	8.06934e-15	1.53196	9.66141e-12	4.01258e-10
AC023796.2	lncRNA	2.04725	9.45848e-13	6.90873e-11	2.0018	1.21237e-11	6.70537e-10	1.2235	1.76684e-06	2.89811e-05
AC012613.1	lncRNA	2.04649	5.0581e-13	3.78254e-11	2.16718	1.11654e-13	8.0068e-12	1.62004	8.54728e-11	3.13708e-09
RAI14	protein_coding	2.0404	3.61268e-15	3.49133e-13	2.20723	1.60066e-16	1.69598e-14	2.08717	3.0157e-20	3.63701e-18
EPSTI1	protein_coding	2.03932	3.74736e-15	3.60301e-13	2.21052	1.46311e-16	1.59162e-14	2.94612	1.81136e-36	8.7382e-34
CCND1	protein_coding	2.03014	6.65115e-15	6.205e-13	2.31385	9.55773e-18	1.2518e-15	1.50716	1.96025e-11	7.81358e-10
NTRK3	protein_coding	2.02567	2.66311e-14	2.30212e-12	2.30994	5.02796e-17	6.03996e-15	2.2108	2.80992e-21	3.97488e-19
EDNRB	protein_coding	2.02538	1.83876e-14	1.65006e-12	2.00583	1.62372e-13	1.13842e-11	2.44417	1.28996e-25	2.58183e-23
MACC1	protein_coding	2.02046	1.62355e-13	1.29096e-11	2.12093	5.53667e-14	4.07897e-12	1.89025	2.8956e-15	1.85931e-13
DUSP4	protein_coding	2.01862	1.04923e-13	8.59681e-12	2.05019	2.50362e-13	1.6985e-11	1.46439	6.86419e-10	2.1488e-08
AL121899.2	protein_coding	2.01783	1.06071e-11	6.77595e-10	2.49867	2.28441e-16	2.35431e-14	2.10586	5.84893e-16	4.03084e-14
AC012613.2	lncRNA	2.01404	7.95267e-12	5.18574e-10	2.05943	1.45848e-11	7.97304e-10	1.47948	1.62128e-08	4.0241e-07
MGLL	protein_coding	2.01137	6.70077e-15	6.22049e-13	2.12741	1.26015e-15	1.17656e-13	2.45341	7.05096e-27	1.57925e-24
ZMIZ1-AS1	lncRNA	2.00894	3.12943e-14	2.6565e-12	1.96989	4.30349e-13	2.79875e-11	1.51191	3.94451e-11	1.51145e-09
CTSL	protein_coding	1.98646	1.29468e-14	1.17866e-12	2.22366	7.51542e-17	8.69576e-15	2.30789	3.00339e-24	5.59462e-22
P2RX7	protein_coding	1.98328	2.26246e-14	1.98307e-12	2.11415	2.83022e-15	2.56625e-13	1.25068	2.05893e-08	5.00473e-07
BCAT1	protein_coding	1.98249	1.83078e-14	1.65006e-12	1.95004	1.98381e-13	1.37554e-11	1.13094	3.12126e-07	6.02909e-06
USP18	protein_coding	1.97718	2.96593e-13	2.30963e-11	2.04609	2.42298e-13	1.64972e-11	2.95293	3.49765e-34	1.46233e-31
RND3	protein_coding	1.97445	1.98359e-14	1.7716e-12	2.20271	1.51248e-16	1.6116e-14	2.36691	2.93574e-25	5.69412e-23
SNORA80A	snoRNA	1.97354	1.9608e-12	1.36351e-10	1.95232	1.67331e-11	9.04257e-10	1.2977	1.56378e-07	3.18753e-06
MSR1	protein_coding	1.96857	2.39553e-14	2.08999e-12	2.05074	1.14117e-14	9.60825e-13	1.99306	8.46529e-19	8.42515e-17
IER3-AS1	lncRNA	1.96725	1.0994e-11	6.91936e-10	2.18885	2.00851e-13	1.38756e-11	1.57798	6.93061e-10	2.1653e-08
LINC02201	lncRNA	1.96626	3.54272e-10	1.80928e-08	2.32302	6.27171e-13	3.956e-11	2.25103	2.00627e-16	1.46302e-14
LGMN	protein_coding	1.96598	3.84294e-13	2.94391e-11	2.09353	6.32519e-14	4.62376e-12	1.88945	1.28742e-15	8.61977e-14
LINC01283	lncRNA	1.96216	7.45793e-14	6.16424e-12	1.98814	1.70552e-13	1.18723e-11	1.87509	1.73686e-16	1.29672e-14
NCS1	protein_coding	1.96121	3.23289e-13	2.48669e-11	2.20417	2.30523e-15	2.12081e-13	1.07254	5.36045e-06	7.79378e-05
FNIP2	protein_coding	1.95507	3.24265e-14	2.74026e-12	1.89555	6.78838e-13	4.26763e-11	1.17057	1.01081e-07	2.14886e-06
DYRK3	protein_coding	1.95226	8.03219e-12	5.2016e-10	2.37676	5.75478e-16	5.62359e-14	1.89715	3.53101e-14	1.989e-12
CCL4L2	protein_coding	1.94966	5.43487e-13	4.03824e-11	2.389	1.52092e-17	1.96469e-15	3.35533	1.05797e-42	9.95231e-40
RNU4-1	snRNA	1.93982	4.35931e-13	3.29924e-11	1.87359	9.85576e-12	5.54865e-10	1.20242	2.39851e-07	4.78024e-06
SLC28A3	protein_coding	1.93942	6.12128e-10	2.98848e-08	1.85762	1.3207e-08	4.93237e-07	1.00158	0.000582137	0.00472895
PRXL2B	protein_coding	1.93802	1.8e-13	1.42525e-11	2.07416	2.07368e-14	1.67009e-12	1.09322	1.4806e-06	2.47258e-05
NR2F1-AS1	lncRNA	1.93429	4.6061e-11	2.65449e-09	2.00711	3.73301e-11	1.96661e-09	1.20951	4.63902e-06	6.8293e-05
LRATD2	protein_coding	1.9288	4.84965e-13	3.6411e-11	1.86339	1.00872e-11	5.66206e-10	1.95495	5.01766e-17	4.01712e-15
IFI44L	protein_coding	1.92084	4.42833e-13	3.33808e-11	2.07752	3.02574e-14	2.31034e-12	4.05649	1.11854e-59	3.00633e-56
PTCHD4	protein_coding	1.91705	7.95666e-10	3.83487e-08	1.90208	4.51113e-09	1.79873e-07	1.76523	1.45065e-10	5.01701e-09
TNFRSF14	protein_coding	1.90852	1.5813e-13	1.27349e-11	1.86774	1.87805e-12	1.12802e-10	1.05252	2.01259e-06	3.23355e-05
RAB20	protein_coding	1.9018	2.06387e-13	1.62735e-11	1.94572	2.6648e-13	1.78855e-11	1.42022	2.02637e-10	6.8692e-09
LINC01857	lncRNA	1.88845	1.02129e-11	6.54631e-10	1.79756	3.67757e-10	1.73832e-08	1.09984	7.64668e-06	0.000106095
SCHLAP1	lncRNA	1.88441	2.36833e-13	1.85963e-11	2.01558	2.86107e-14	2.22975e-12	2.01871	3.04043e-19	3.25015e-17
TMCC3	protein_coding	1.88405	2.77333e-11	1.65391e-09	1.83115	4.19463e-10	1.96793e-08	0.729632	0.00440948	0.0255891
GNGT1	protein_coding	1.884	1.19621e-12	8.63703e-11	2.05927	5.32498e-14	3.9384e-12	2.0301	2.43402e-18	2.27829e-16
GJB2	protein_coding	1.88132	9.04832e-13	6.63485e-11	2.00577	1.53822e-13	1.0825e-11	1.33473	4.90573e-09	1.31664e-07
ORM1	protein_coding	1.8799	4.27491e-13	3.24841e-11	1.75216	4.22911e-11	2.20944e-09	0.971064	1.32389e-05	0.00017285
PDE4DIP	protein_coding	1.8756	2.90886e-13	2.27458e-11	1.99796	4.45324e-14	3.31969e-12	1.70811	1.76742e-14	1.03914e-12
CROCC	protein_coding	1.87467	3.02711e-13	2.33795e-11	1.8042	7.13295e-12	4.07659e-10	1.04058	2.09908e-06	3.36389e-05
CCL13	protein_coding	1.87312	4.23116e-12	2.86821e-10	1.99968	7.61223e-13	4.75386e-11	2.84257	4.42564e-32	1.4826e-29
IFIT2	protein_coding	1.86872	3.24307e-12	2.22239e-10	2.14898	9.40332e-15	8.09802e-13	3.27699	2.32815e-41	1.90443e-38
MMEL1	protein_coding	1.86357	1.52102e-11	9.33668e-10	2.03655	9.18697e-13	5.6623e-11	1.10244	6.74995e-06	9.47006e-05
PCDH7	protein_coding	1.85668	1.07044e-11	6.79205e-10	2.02114	7.72198e-13	4.80649e-11	1.0368	1.6661e-05	0.000212371
THEM5	protein_coding	1.85119	2.00555e-10	1.05867e-08	2.08936	3.29695e-12	1.93107e-10	1.57232	8.58787e-10	2.63147e-08
ART3	protein_coding	1.85045	8.86114e-12	5.71877e-10	1.92149	6.74196e-12	3.86485e-10	3.39864	1.97252e-43	1.95321e-40
AC010980.1	protein_coding	1.85032	4.22086e-12	2.86821e-10	2.29111	1.35013e-16	1.48044e-14	2.28306	3.16206e-22	4.99924e-20
IER3	protein_coding	1.83082	4.63889e-12	3.11103e-10	2.16652	2.74512e-15	2.50111e-13	1.75722	2.76257e-14	1.59432e-12
CCL20	protein_coding	1.83014	4.38096e-10	2.19572e-08	2.34805	7.13053e-15	6.2842e-13	1.47702	1.5594e-08	3.8859e-07
NWD2	protein_coding	1.82216	8.01586e-12	5.2016e-10	1.87568	8.04678e-12	4.57115e-10	1.27057	4.0615e-08	9.35935e-07
AL445490.1	lncRNA	1.82118	7.45193e-10	3.60081e-08	1.97592	8.55155e-11	4.27804e-09	2.70249	7.35643e-26	1.50439e-23
CCL5	protein_coding	1.81708	1.39235e-12	9.93893e-11	2.01333	2.90783e-14	2.25686e-12	2.50764	6.46232e-28	1.59976e-25
AC015849.1	lncRNA	1.81636	1.41929e-12	1.0093e-10	2.01276	2.95381e-14	2.27383e-12	2.50685	6.68999e-28	1.63462e-25
OAS2	protein_coding	1.80573	2.44069e-12	1.68479e-10	1.99827	5.78619e-14	4.24621e-12	3.04913	1.29311e-38	8.10955e-36
CTSB	protein_coding	1.80494	1.82659e-12	1.27489e-10	1.78995	9.46215e-12	5.343e-10	1.72138	1.0475e-14	6.33687e-13
LINC01962	lncRNA	1.80412	6.8403e-10	3.31735e-08	1.88229	5.19659e-10	2.38462e-08	0.545859	0.0466313	0.165939
RNVU1-28	snRNA	1.80149	6.85592e-11	3.85671e-09	1.85039	9.02017e-11	4.47685e-09	1.20231	8.19376e-07	1.45706e-05
OAS1	protein_coding	1.79862	2.90387e-12	1.9972e-10	2.04572	1.56374e-14	1.27671e-12	2.8137	9.59135e-34	3.68269e-31
FAM177B	protein_coding	1.79385	1.17058e-09	5.54263e-08	2.00888	4.59194e-11	2.39237e-09	1.60426	8.41852e-10	2.58801e-08
MIR155HG	lncRNA	1.78964	4.3262e-12	2.92212e-10	1.88977	1.2033e-12	7.36825e-11	1.39079	4.84509e-10	1.55821e-08
AL162718.1	lncRNA	1.78706	3.65953e-10	1.86389e-08	1.66015	2.10178e-08	7.5938e-07	1.64026	6.00901e-11	2.24759e-09
ISG15	protein_coding	1.78618	4.4509e-12	2.99561e-10	1.94545	2.61836e-13	1.76365e-11	3.19727	9.86116e-42	8.83466e-39
MEGF6	protein_coding	1.773	4.00597e-11	2.33002e-09	1.86309	1.54814e-11	8.41436e-10	1.32276	1.6196e-08	4.0241e-07
DENND2D	protein_coding	1.77003	6.00053e-12	3.96772e-10	1.56688	2.48778e-09	1.04034e-07	0.663036	0.00259216	0.0166163
ORM2	protein_coding	1.76717	2.06688e-11	1.24841e-09	1.61547	2.50728e-09	1.04387e-07	0.90819	7.21927e-05	0.000778358
NR1H3	protein_coding	1.76688	5.41916e-12	3.60863e-10	2.02316	2.31912e-14	1.83775e-12	2.16849	9.29886e-22	1.41088e-19
OTOA	protein_coding	1.76639	1.51625e-10	8.14067e-09	1.67821	4.1627e-09	1.67753e-07	0.717651	0.00378937	0.0227265
SRC	protein_coding	1.76186	1.78631e-10	9.53624e-09	2.20062	1.13603e-14	9.60788e-13	3.35535	1.21906e-41	1.04252e-38
AC025580.2	lncRNA	1.75806	2.48049e-11	1.48396e-09	2.07131	2.95296e-14	2.27383e-12	2.22634	9.68809e-22	1.45817e-19
TNFRSF14-AS1	lncRNA	1.75757	3.87174e-11	2.25891e-09	1.69917	5.66008e-10	2.57848e-08	0.896554	0.000110778	0.00113025
AC022133.2	lncRNA	1.75698	1.08715e-10	5.97299e-09	2.05125	2.99186e-13	1.98685e-11	1.56036	5.60041e-11	2.09893e-09
AC026785.2	lncRNA	1.7515	7.60654e-12	4.97727e-10	1.93141	2.56113e-13	1.73128e-11	1.94913	3.67109e-18	3.33662e-16
AMDHD2	protein_coding	1.75033	1.22555e-11	7.59722e-10	1.75008	4.15612e-11	2.17734e-09	1.12617	4.27977e-07	7.95649e-06
MET	protein_coding	1.75031	1.07436e-11	6.79406e-10	2.03597	2.16002e-14	1.72618e-12	1.4331	1.28822e-10	4.51332e-09
BAMBI	protein_coding	1.74379	4.35927e-09	1.91048e-07	1.51908	1.08675e-06	2.84668e-05	1.1929	8.15782e-06	0.000111542
LINGO1	protein_coding	1.74256	8.56448e-11	4.76099e-09	1.88087	1.05974e-11	5.9132e-10	1.1088	2.16494e-06	3.45472e-05
AC091182.1	lncRNA	1.7421	2.28913e-10	1.19498e-08	1.99495	1.9213e-12	1.15034e-10	2.28622	2.8826e-21	4.04726e-19
AC068580.1	lncRNA	1.74151	2.89254e-11	1.71955e-09	1.73961	1.03679e-10	5.11882e-09	1.32138	5.87564e-09	1.56357e-07
GMPR	protein_coding	1.73924	7.45924e-08	2.61281e-06	1.85761	3.19077e-08	1.12272e-06	1.65098	9.47696e-09	2.44246e-07
IFI44	protein_coding	1.7384	1.62041e-11	9.91449e-10	1.92109	5.29394e-13	3.40764e-11	2.96791	8.25609e-37	4.08763e-34
TBC1D2	protein_coding	1.73694	1.16455e-11	7.26688e-10	1.73337	4.15281e-11	2.17734e-09	0.866032	7.5616e-05	0.000808777
HCG20	lncRNA	1.73666	6.80246e-11	3.8381e-09	2.1285	1.1882e-14	9.9598e-13	1.76104	4.17082e-14	2.33541e-12
AL079338.1	lncRNA	1.72588	8.57039e-10	4.12013e-08	1.71151	3.99271e-09	1.6229e-07	0.653471	0.0103002	0.0513208
ZHX1-C8orf76	protein_coding	1.72534	1.48449e-11	9.14222e-10	1.94657	1.70594e-13	1.18723e-11	0.540321	0.0129528	0.062126
SLC30A4	protein_coding	1.7217	1.18654e-10	6.46252e-09	1.99842	4.51042e-13	2.9142e-11	2.11913	1.92337e-19	2.10386e-17
FTH1	protein_coding	1.71149	2.05852e-11	1.24736e-09	1.87601	1.05601e-12	6.48742e-11	1.90855	1.53735e-17	1.32071e-15
BHLHE40-AS1	lncRNA	1.7108	4.82165e-10	2.39747e-08	1.82083	1.39988e-10	6.89342e-09	1.4721	9.84249e-10	2.97234e-08
CPB1	protein_coding	1.70581	2.4016e-07	7.76297e-06	1.79641	2.05448e-07	6.17984e-06	1.57207	9.87791e-08	2.10468e-06
ATP6V1FNB	protein_coding	1.70206	5.3029e-10	2.62292e-08	1.51815	8.63716e-08	2.83792e-06	0.975001	5.74367e-05	0.000636404
FMN1	protein_coding	1.70065	3.08792e-11	1.8242e-09	1.72699	5.11358e-11	2.64225e-09	1.36423	6.99709e-10	2.17952e-08
C2CD4D-AS1	lncRNA	1.69359	7.61467e-09	3.20309e-07	1.87122	5.36796e-10	2.45132e-08	1.36161	1.36857e-07	2.81709e-06
AC023644.1	lncRNA	1.68953	3.75811e-11	2.19943e-09	1.80947	6.07657e-12	3.50471e-10	1.90312	2.00971e-17	1.71089e-15
AC023202.1	lncRNA	1.68704	3.08656e-10	1.58924e-08	1.95712	1.40814e-12	8.56692e-11	1.65972	1.29438e-12	6.05784e-11
CD80	protein_coding	1.68552	1.55105e-10	8.30385e-09	1.91269	2.08241e-12	1.24285e-10	2.61003	1.35292e-28	3.58504e-26
PAX8	protein_coding	1.6831	1.69938e-08	6.65796e-07	1.26602	5.85995e-05	0.000966917	1.46231	3.10013e-08	7.27254e-07
AC027117.2	lncRNA	1.68024	1.16337e-10	6.35468e-09	1.39142	1.88059e-07	5.71141e-06	0.870326	0.000111927	0.00114073
SH3PXD2B	protein_coding	1.67631	7.37505e-11	4.13639e-09	1.90426	7.78694e-13	4.83098e-11	1.72268	1.75683e-14	1.03914e-12
SNORD15B	snoRNA	1.6727	1.34412e-08	5.36652e-07	1.49712	1.12094e-06	2.92406e-05	0.661472	0.0140655	0.0664897
AC027117.1	lncRNA	1.66107	5.94867e-10	2.91934e-08	1.3273	1.65112e-06	4.13259e-05	0.846345	0.000307355	0.00271737
FAM110B	protein_coding	1.6587	8.38291e-11	4.68771e-09	1.66283	2.25595e-10	1.08816e-08	1.31295	2.67448e-09	7.54389e-08
GRINA	protein_coding	1.65848	8.43065e-11	4.70046e-09	1.71203	6.96861e-11	3.54253e-09	1.41954	1.38726e-10	4.82438e-09
ADTRP	protein_coding	1.65831	1.23372e-08	5.02149e-07	1.66013	4.01985e-08	1.39621e-06	1.70326	2.35722e-11	9.33656e-10
LGALS3	protein_coding	1.65726	8.80913e-11	4.88259e-09	1.72971	4.60517e-11	2.39266e-09	1.40915	1.89737e-10	6.49037e-09
GXYLT2	protein_coding	1.65586	1.45034e-10	7.83143e-09	1.86725	2.45294e-12	1.45479e-10	1.83225	5.44106e-16	3.76353e-14
CEMP1	protein_coding	1.65574	3.47942e-10	1.78178e-08	1.59829	4.12418e-09	1.66851e-07	0.941182	4.23325e-05	0.000486229
IL1B	protein_coding	1.64076	6.16576e-10	3.00242e-08	2.11814	1.36804e-14	1.12179e-12	3.14476	5.87629e-39	3.94845e-36
TIMP3	protein_coding	1.64069	2.24541e-10	1.17541e-08	1.62951	9.77108e-10	4.2658e-08	0.706427	0.00159705	0.0110466
LILRA6	protein_coding	1.63993	4.50642e-08	1.63629e-06	1.71042	4.00759e-08	1.39452e-06	1.57525	2.91557e-09	8.16272e-08
CLEC4E	protein_coding	1.63747	6.11349e-10	2.98848e-08	1.70242	4.4806e-10	2.07118e-08	1.3963	1.4805e-09	4.37959e-08
AC010260.1	lncRNA	1.63677	1.97487e-10	1.04835e-08	1.63731	5.69916e-10	2.5838e-08	0.879992	7.19493e-05	0.000776197
PAX8-AS1	lncRNA	1.63439	3.26857e-08	1.21102e-06	1.21742	0.000129974	0.00190615	1.41246	7.64604e-08	1.67856e-06
KLHDC8B	protein_coding	1.62872	3.1015e-10	1.59258e-08	1.526	9.82908e-09	3.76017e-07	0.692503	0.00199626	0.013361
IL10	protein_coding	1.6263	1.97175e-08	7.67718e-07	1.73299	6.04899e-09	2.37181e-07	1.82439	4.24997e-13	2.10973e-11
EPB41L1	protein_coding	1.61793	1.32855e-08	5.3156e-07	1.24473	3.21502e-05	0.000572031	0.98439	0.000103331	0.00106291
TRPM8	protein_coding	1.60354	3.73073e-10	1.89503e-08	1.54471	3.93251e-09	1.60883e-07	1.38944	3.89094e-10	1.27533e-08
SLCO4A1-AS1	lncRNA	1.60319	3.98718e-08	1.459e-06	1.54032	4.43201e-07	1.25131e-05	0.606184	0.0241553	0.101464
AC092969.1	lncRNA	1.60146	6.78803e-08	2.38658e-06	1.72763	1.96497e-08	7.14052e-07	0.780523	0.00437625	0.0254512
AC093278.2	lncRNA	1.60121	3.15117e-09	1.40387e-07	1.8523	3.10986e-11	1.65217e-09	2.13073	3.37915e-19	3.57165e-17
BAALC-AS1	lncRNA	1.60095	4.10292e-10	2.07291e-08	1.82619	5.02568e-12	2.90749e-10	1.14842	2.09932e-07	4.22425e-06
COL6A3	protein_coding	1.59891	1.27087e-07	4.32303e-06	1.91799	5.6925e-10	2.5838e-08	0.885741	0.00128268	0.00918513
AP001972.3	lncRNA	1.59575	5.72658e-09	2.47517e-07	1.48531	1.48596e-07	4.64763e-06	1.68642	1.94621e-12	8.88736e-11
SLC39A10	protein_coding	1.59399	4.72949e-10	2.35786e-08	1.0426	6.07661e-05	0.000997432	0.10427	0.635905	0.840517
OASL	protein_coding	1.59356	1.64448e-09	7.65191e-08	1.93487	1.50584e-12	9.13191e-11	3.08336	8.07219e-38	4.89904e-35
TREM1	protein_coding	1.59265	6.72313e-09	2.86645e-07	1.35592	1.96579e-06	4.82074e-05	2.16495	2.4988e-19	2.68643e-17
CHST15	protein_coding	1.59094	5.92297e-10	2.91432e-08	1.61259	1.00154e-09	4.36238e-08	1.53724	6.42524e-12	2.74737e-10
GATAD2B	protein_coding	1.5831	5.21699e-10	2.58721e-08	1.39277	8.7023e-08	2.85435e-06	1.13127	2.61819e-07	5.14719e-06
AC007991.4	lncRNA	1.58081	8.61805e-07	2.47195e-05	2.41196	3.41962e-14	2.60057e-12	2.68879	2.23892e-23	3.76098e-21
RORB	protein_coding	1.57699	1.51433e-09	7.06377e-08	1.87493	3.64643e-12	2.12258e-10	2.39427	6.87932e-25	1.32069e-22
SPHK1	protein_coding	1.57329	1.09836e-09	5.21375e-08	1.77981	2.67292e-11	1.42404e-09	1.6563	2.07622e-13	1.06436e-11
CNIH3-AS2	lncRNA	1.57036	3.23269e-08	1.20395e-06	1.39895	2.61543e-06	6.24392e-05	0.731052	0.00440948	0.0255891
FLT1	protein_coding	1.56803	1.30087e-08	5.24943e-07	1.3466	2.7716e-06	6.57514e-05	0.771496	0.00166964	0.0114652
SCG2	protein_coding	1.56245	1.40816e-09	6.6012e-08	1.63743	6.95794e-10	3.10229e-08	0.844241	0.0001575	0.00152743
FAIM	protein_coding	1.56097	4.31521e-09	1.89557e-07	1.64296	2.12901e-09	8.9428e-08	0.654975	0.00506482	0.0286585
SNORA80B	snoRNA	1.55761	3.74137e-07	1.16155e-05	1.46024	7.11774e-06	0.000152373	0.938792	0.000812631	0.00627363
CXCL2	protein_coding	1.55652	2.83987e-09	1.27726e-07	1.81607	2.04671e-11	1.09351e-09	2.1546	1.49256e-20	1.85968e-18
AC004551.1	lncRNA	1.55366	1.04273e-09	4.97473e-08	1.76427	1.90439e-11	1.02037e-09	2.73356	2.68261e-32	9.17648e-30
CCL3	protein_coding	1.5493	1.36911e-09	6.43415e-08	1.79597	1.05124e-11	5.88322e-10	2.46296	6.14718e-27	1.39341e-24
SEMA6B	protein_coding	1.54888	2.11384e-08	8.19656e-07	1.79934	2.3842e-10	1.14709e-08	2.14343	7.39991e-19	7.48505e-17
AL139246.5	lncRNA	1.54721	1.22555e-07	4.1764e-06	1.34275	1.28235e-05	0.000252983	0.45349	0.0997307	0.286945
AADACL2-AS1	lncRNA	1.54583	3.64073e-09	1.61434e-07	1.44329	8.55579e-08	2.81609e-06	0.981682	1.65236e-05	0.000210762
TCAF2	protein_coding	1.54505	1.78733e-08	6.988e-07	1.35869	1.99515e-06	4.87417e-05	0.769938	0.0016531	0.0113674
AC011377.1	lncRNA	1.545	3.10245e-09	1.38544e-07	1.76438	5.60874e-11	2.88231e-09	1.73333	3.20562e-14	1.82759e-12
SGTB	protein_coding	1.54385	1.3401e-09	6.31354e-08	1.57182	1.8536e-09	7.87362e-08	1.55326	2.60438e-12	1.17503e-10
ASAH1	protein_coding	1.53789	1.43526e-09	6.71154e-08	1.49738	8.98747e-09	3.45926e-07	1.00539	4.28239e-06	6.36406e-05
AC007402.1	lncRNA	1.53689	7.3846e-09	3.12024e-07	1.72998	2.85127e-10	1.36139e-08	0.971104	2.97907e-05	0.000355185
SLC6A16	protein_coding	1.53416	2.94578e-08	1.11472e-06	1.29069	7.3275e-06	0.000155802	0.260965	0.310438	0.58737
TRIM47	protein_coding	1.53402	3.69981e-06	9.28402e-05	1.85727	3.19077e-08	1.12272e-06	1.89566	1.92113e-11	7.6739e-10
ITGA1	protein_coding	1.53347	1.82078e-09	8.40997e-08	1.80713	7.20864e-12	4.1074e-10	1.26622	9.95024e-09	2.55394e-07
GSDME	protein_coding	1.53161	2.40943e-09	1.10208e-07	1.52743	6.83929e-09	2.65957e-07	1.17542	1.26096e-07	2.61275e-06
AC243829.4	lncRNA	1.53115	2.07345e-09	9.5303e-08	1.77855	1.60761e-11	8.71252e-10	2.44147	1.52512e-26	3.224e-24
TFRC	protein_coding	1.53112	1.72192e-09	7.99252e-08	1.59949	9.39342e-10	4.12e-08	0.910352	3.10589e-05	0.000369135
EPHB1	protein_coding	1.52932	1.1492e-08	4.70797e-07	1.368	7.60423e-07	2.05762e-05	0.732009	0.00187054	0.0126591
SPATA12	protein_coding	1.52161	7.91291e-08	2.76658e-06	1.456	7.71347e-07	2.08418e-05	0.733119	0.00402454	0.0238314
MPZL1	protein_coding	1.51886	2.78003e-09	1.25334e-07	1.67784	1.87017e-10	9.04393e-09	1.57142	1.84015e-12	8.44404e-11
LITAF	protein_coding	1.51882	2.49201e-09	1.13709e-07	1.57913	1.63544e-09	6.97837e-08	1.12231	3.41036e-07	6.52059e-06
ZBTB7C	protein_coding	1.51863	4.12346e-08	1.50303e-06	0.990797	0.000695891	0.00784489	-0.309305	0.249109	0.516216
MAFF	protein_coding	1.51512	5.42078e-09	2.34838e-07	1.7449	7.64867e-11	3.8674e-09	1.89824	7.47338e-17	5.85851e-15
CAPG	protein_coding	1.5111	2.69776e-09	1.22504e-07	1.4045	6.5245e-08	2.19344e-06	0.619759	0.00437897	0.0254536
SMS	protein_coding	1.50464	4.26256e-09	1.87682e-07	1.32963	3.96654e-07	1.13543e-05	0.618659	0.00510362	0.028826
HS3ST3A1	protein_coding	1.50287	9.59814e-09	3.9666e-07	1.30117	1.37394e-06	3.48756e-05	1.28704	1.68973e-08	4.16652e-07
BEST1	protein_coding	1.50144	3.32916e-09	1.47967e-07	1.61064	7.05682e-10	3.13895e-08	1.74189	5.25216e-15	3.28578e-13
MSANTD3-TMEFF1	protein_coding	1.50046	4.42134e-09	1.92871e-07	1.73249	5.28422e-11	2.72296e-09	1.46559	4.73039e-11	1.80157e-09
CCL4	protein_coding	1.50012	6.10853e-09	2.6282e-07	2.09076	8.57952e-15	7.49119e-13	3.16705	6.53586e-41	4.91862e-38
ZNF462	protein_coding	1.49852	8.04105e-08	2.80618e-06	1.26686	1.32755e-05	0.000260399	1.31238	9.03543e-08	1.94499e-06
TGM2	protein_coding	1.49629	2.16659e-07	7.03956e-06	1.73171	5.89213e-09	2.31995e-07	1.687	2.15396e-11	8.56759e-10
TENM4	protein_coding	1.49409	6.32909e-09	2.71072e-07	1.55551	4.13146e-09	1.66851e-07	1.1286	4.27378e-07	7.95321e-06
TNFSF14	protein_coding	1.49345	1.43623e-08	5.71007e-07	1.67248	7.53071e-10	3.33402e-08	0.408311	0.0773977	0.239581
OSGIN1	protein_coding	1.49231	1.79545e-08	7.00525e-07	1.64269	1.81694e-09	7.73533e-08	1.96483	3.04349e-17	2.52247e-15
SLC22A1	protein_coding	1.48998	2.61699e-07	8.37304e-06	1.35459	7.80094e-06	0.000164755	0.880262	0.000765555	0.00596157
AL807752.7	protein_coding	1.48947	1.32339e-08	5.30623e-07	1.37902	3.11038e-07	9.08076e-06	1.35832	2.76048e-09	7.75159e-08
MAF	protein_coding	1.4869	6.15183e-09	2.6408e-07	1.28888	8.44188e-07	2.26156e-05	0.868827	8.3716e-05	0.00088485
TNFRSF9	protein_coding	1.48668	5.29433e-09	2.29889e-07	1.63212	4.9383e-10	2.27162e-08	1.37483	5.28228e-10	1.69592e-08
PLD1	protein_coding	1.47816	6.07978e-09	2.62182e-07	1.41225	5.89453e-08	1.99589e-06	0.556147	0.0107507	0.0531573
IDO1	protein_coding	1.47713	2.61263e-08	9.94646e-07	2.22251	8.61223e-16	8.16214e-14	2.47364	1.08276e-25	2.19043e-23
C15orf48	protein_coding	1.47687	2.62833e-06	6.85178e-05	1.73024	1.04533e-07	3.37586e-06	1.67866	6.73374e-10	2.12132e-08
TDRD6	protein_coding	1.47626	7.15467e-09	3.0367e-07	1.51847	6.91445e-09	2.68326e-07	1.36895	6.77208e-10	2.12704e-08
LINC02296	lncRNA	1.4759	1.73482e-07	5.74565e-06	1.54428	1.20798e-07	3.84839e-06	1.06432	1.907e-05	0.000238394
AC018616.1	lncRNA	1.47019	7.17374e-09	3.03796e-07	1.63374	4.39927e-10	2.0426e-08	1.9221	1.03962e-17	9.05526e-16
SPSB1	protein_coding	1.46819	1.25033e-08	5.05631e-07	1.67505	3.34708e-10	1.58608e-08	1.25096	2.45795e-08	5.91353e-07
ZFYVE16	protein_coding	1.46399	8.42389e-09	3.52774e-07	1.56655	2.10115e-09	8.84547e-08	1.0481	1.80298e-06	2.94711e-05
SYN3	protein_coding	1.46123	1.31387e-08	5.27929e-07	1.44726	4.23108e-08	1.46419e-06	0.614862	0.0057623	0.0320745
PARP10	protein_coding	1.46019	8.79591e-09	3.66723e-07	1.54116	3.54431e-09	1.45633e-07	1.40841	1.81934e-10	6.23479e-09
AC027698.1	lncRNA	1.4601	3.07056e-08	1.14811e-06	1.46333	6.82228e-08	2.28135e-06	1.25935	4.2234e-08	9.66655e-07
NRP2	protein_coding	1.45975	9.38778e-09	3.89676e-07	1.63836	4.10596e-10	1.93113e-08	2.3225	1.85047e-24	3.48148e-22
GUCY1A2	protein_coding	1.45246	1.11928e-08	4.59537e-07	1.59247	1.20166e-09	5.22196e-08	1.77188	2.24521e-15	1.46671e-13
TNPO1	protein_coding	1.45035	1.08594e-08	4.46823e-07	1.36998	1.34149e-07	4.24505e-06	0.996397	5.29752e-06	7.70823e-05
PNMA2	protein_coding	1.44893	1.03896e-07	3.57286e-06	1.09378	0.000112454	0.00168324	1.22753	2.45233e-07	4.87203e-06
AC008568.1	lncRNA	1.44809	2.77416e-08	1.05401e-06	1.51179	1.75869e-08	6.44055e-07	1.17927	2.03252e-07	4.0942e-06
PLOD2	protein_coding	1.44612	3.85155e-07	1.19183e-05	1.07527	0.00033068	0.00426582	-0.19061	0.507888	0.761752
SAT1	protein_coding	1.44334	1.30368e-08	5.24952e-07	1.67056	1.84312e-10	8.93605e-09	1.92948	7.89494e-18	6.9409e-16
IRAK2	protein_coding	1.44068	3.00447e-08	1.13184e-06	1.96053	3.8911e-13	2.54813e-11	2.62331	3.22204e-29	9.04768e-27
AC073655.3	lncRNA	1.43927	4.57843e-08	1.65924e-06	1.33746	7.94663e-07	2.14105e-05	1.13634	7.43975e-07	1.32674e-05
C5AR1	protein_coding	1.43717	1.6472e-08	6.48046e-07	1.57335	1.95567e-09	8.26995e-08	1.90674	2.13628e-17	1.80233e-15
AC020934.2	lncRNA	1.43673	2.43064e-08	9.31005e-07	1.41309	9.94636e-08	3.22317e-06	1.00632	6.77643e-06	9.50013e-05
MSANTD3	protein_coding	1.43669	2.03593e-08	7.91076e-07	1.75683	3.28676e-11	1.74125e-09	1.51409	1.29843e-11	5.31057e-10
LILRB3	protein_coding	1.43569	4.1733e-07	1.27648e-05	1.30365	1.11865e-05	0.000224923	1.15926	4.11934e-06	6.1509e-05
AC008771.1	lncRNA	1.43386	1.64407e-08	6.48046e-07	1.53082	4.6554e-09	1.85234e-07	1.0146	3.74799e-06	5.68209e-05
ZNF366	protein_coding	1.42548	2.93692e-08	1.11361e-06	1.53524	6.55519e-09	2.55964e-07	1.91669	2.63744e-17	2.20537e-15
SHC3	protein_coding	1.42533	4.90762e-08	1.76496e-06	1.31439	9.54652e-07	2.51815e-05	0.725977	0.00138603	0.00979226
COL4A1	protein_coding	1.42203	3.28929e-08	1.21543e-06	1.46919	2.83733e-08	1.00776e-06	0.857173	0.000123498	0.00124118
MREG	protein_coding	1.42047	3.39725e-08	1.25041e-06	1.63821	6.71567e-10	3.00137e-08	1.39682	4.82275e-10	1.55368e-08
MIR6825	miRNA	1.4195	2.31483e-06	6.16145e-05	1.0213	0.0015015	0.0147645	1.19783	5.57401e-06	8.07931e-05
AC068580.3	lncRNA	1.41697	2.32547e-08	8.96184e-07	1.47305	1.59778e-08	5.89711e-07	1.17461	9.12966e-08	1.95856e-06
IFIT5	protein_coding	1.41369	1.67876e-07	5.58944e-06	1.81225	8.72103e-11	4.34294e-09	2.38569	1.78614e-23	3.05494e-21
COL15A1	protein_coding	1.41035	2.65681e-06	6.91542e-05	1.39944	9.46949e-06	0.000194125	0.92451	0.000737427	0.0057784
AC089985.1	lncRNA	1.4097	6.13384e-06	0.000146959	1.38962	2.17034e-05	0.000403277	1.44119	1.2889e-07	2.66477e-06
RAB3IL1	protein_coding	1.4073	3.51936e-07	1.1017e-05	1.4811	2.19522e-07	6.56129e-06	0.953347	9.5898e-05	0.00099516
S100A11	protein_coding	1.40709	3.23158e-08	1.20395e-06	1.40025	8.32831e-08	2.75082e-06	1.12902	3.09731e-07	5.99514e-06
VAT1	protein_coding	1.40687	2.97436e-08	1.12328e-06	1.43902	3.3883e-08	1.18779e-06	0.763729	0.000475559	0.00395542
UGCG	protein_coding	1.40531	3.30373e-08	1.21837e-06	1.48136	1.48453e-08	5.51147e-07	1.13124	2.887e-07	5.62277e-06
EMP1	protein_coding	1.4053	1.45408e-06	4.00615e-05	1.6222	7.58166e-08	2.51743e-06	2.2251	8.95541e-19	8.82132e-17
SLC12A8	protein_coding	1.40344	1.74765e-07	5.77798e-06	1.43335	2.1779e-07	6.51986e-06	0.645129	0.00627495	0.0343488
DNASE2	protein_coding	1.40333	3.24938e-08	1.20778e-06	1.35752	1.83433e-07	5.59797e-06	0.866437	7.60419e-05	0.000811487
CR1L	protein_coding	1.40245	7.69521e-07	2.23791e-05	1.08801	0.000262695	0.00352377	0.695269	0.00627186	0.0343419
SLC29A3	protein_coding	1.39944	6.55692e-08	2.30963e-06	1.27311	1.65487e-06	4.13388e-05	0.391841	0.081854	0.249191
AC245297.3	lncRNA	1.39579	4.00639e-08	1.46319e-06	1.52558	5.58494e-09	2.2036e-07	1.31791	2.54601e-09	7.24669e-08
CNR1	protein_coding	1.39487	4.83921e-08	1.74817e-06	1.41734	6.78828e-08	2.27401e-06	0.820165	0.000208462	0.00193297
MARCHF9	protein_coding	1.39149	8.51075e-08	2.95913e-06	1.48164	3.06766e-08	1.08548e-06	0.971716	1.71868e-05	0.000218187
FERMT2	protein_coding	1.39103	3.18612e-07	1.00742e-05	1.28228	5.17641e-06	0.000114184	1.74749	1.99974e-13	1.02795e-11
AL450992.1	lncRNA	1.38755	4.86404e-08	1.75263e-06	1.37241	1.45008e-07	4.55317e-06	1.11605	4.14106e-07	7.75996e-06
ROR2	protein_coding	1.38603	8.85146e-07	2.5312e-05	1.27113	1.44127e-05	0.000278508	0.343589	0.182898	0.429057
AC068580.4	protein_coding	1.38569	4.34749e-08	1.58163e-06	1.39879	7.21129e-08	2.40717e-06	1.19583	5.07875e-08	1.1457e-06
COL6A2	protein_coding	1.38486	5.37682e-08	1.92635e-06	1.56185	2.669e-09	1.10875e-07	1.91431	1.7656e-17	1.50991e-15
AC023024.1	lncRNA	1.38331	1.28769e-07	4.37235e-06	1.54747	1.05315e-08	4.00452e-07	1.141	5.84676e-07	1.05974e-05
AC007952.8	lncRNA	1.37955	1.64027e-07	5.49039e-06	1.65162	1.2833e-09	5.55114e-08	1.66837	4.87433e-13	2.3944e-11
AC010967.1	lncRNA	1.37911	5.9448e-07	1.76425e-05	1.49031	1.76371e-07	5.39992e-06	0.862461	0.000403189	0.00343084
CERS4	protein_coding	1.37552	4.62815e-07	1.39548e-05	1.39343	8.15103e-07	2.18986e-05	0.708868	0.00333	0.0204673
CTSD	protein_coding	1.37343	5.65615e-08	2.01875e-06	1.3872	9.15212e-08	2.99149e-06	1.19379	5.34384e-08	1.20262e-06
PARP9	protein_coding	1.37337	6.44549e-08	2.2789e-06	1.52643	5.45019e-09	2.15494e-07	2.1039	1.28703e-20	1.62512e-18
SPP1	protein_coding	1.37254	5.87263e-08	2.09206e-06	1.48147	1.28302e-08	4.80115e-07	1.61987	2.95449e-13	1.49424e-11
PRR33	protein_coding	1.3714	1.17239e-06	3.28776e-05	1.0239	0.000579775	0.00674556	0.19943	0.461637	0.727407
MIR7846	miRNA	1.36964	2.00515e-06	5.37511e-05	1.37606	5.08693e-06	0.000112737	1.16223	5.76499e-06	8.29569e-05
LINC00472	lncRNA	1.36956	8.0849e-07	2.32966e-05	1.33563	3.70503e-06	8.50795e-05	0.472898	0.0610732	0.201655
AC131944.1	lncRNA	1.36909	6.32033e-08	2.24306e-06	1.47692	1.4152e-08	5.27484e-07	1.6155	3.39557e-13	1.69454e-11
TUBB	protein_coding	1.3689	6.39484e-08	2.26524e-06	1.62056	5.74641e-10	2.59897e-08	1.22335	2.62265e-08	6.2697e-07
PDE3A	protein_coding	1.36399	8.0586e-08	2.80711e-06	1.40369	7.56777e-08	2.51725e-06	-0.678402	0.00205362	0.0136891
KCTD7	protein_coding	1.36222	1.03314e-07	3.55933e-06	1.35412	2.61909e-07	7.71812e-06	1.25134	1.96275e-08	4.78951e-07
SIGLEC15	protein_coding	1.36007	2.13902e-07	6.98612e-06	1.40692	1.85395e-07	5.6396e-06	0.31078	0.175184	0.417415
DLGAP1-AS1	lncRNA	1.35988	2.68345e-06	6.97513e-05	1.232	5.39507e-05	0.000896485	0.981655	0.000166981	0.00160212
NKG7	protein_coding	1.35574	2.80275e-06	7.24525e-05	1.41828	2.58973e-06	6.19825e-05	0.858491	0.000971085	0.00731385
RNU4-2	snRNA	1.35035	1.04712e-07	3.59435e-06	1.36265	1.72229e-07	5.29892e-06	0.762389	0.000501065	0.0041383
AC021192.1	lncRNA	1.34911	3.23118e-07	1.01996e-05	1.2331	5.81919e-06	0.000126879	0.93385	5.08043e-05	0.000572012
ADAMTS15	protein_coding	1.34814	2.1478e-07	7.00265e-06	1.4762	3.48498e-08	1.21942e-06	1.75893	1.36882e-14	8.14967e-13
GM2A	protein_coding	1.34805	9.81347e-08	3.3933e-06	1.37097	1.29138e-07	4.09336e-06	0.700728	0.00128524	0.00919414
ITGA3	protein_coding	1.34662	3.04697e-06	7.82148e-05	1.48848	6.33535e-07	1.73922e-05	0.897458	0.000503811	0.0041555
AP001972.4	lncRNA	1.34393	1.45642e-07	4.90988e-06	1.46298	2.68669e-08	9.615e-07	1.79215	1.66083e-15	1.10413e-13
GPR153	protein_coding	1.33875	1.27172e-06	3.52436e-05	1.44878	3.69051e-07	1.06264e-05	0.503852	0.0419442	0.153858
HAVCR2	protein_coding	1.33864	1.33897e-07	4.53013e-06	1.41844	5.50752e-08	1.87494e-06	1.40012	2.61681e-10	8.7447e-09
SSPN	protein_coding	1.33846	1.8634e-06	5.03091e-05	1.63449	1.91074e-08	6.98384e-07	1.41867	8.95172e-09	2.323e-07
PRAL	TEC	1.33619	3.6125e-07	1.12525e-05	1.3901	2.68595e-07	7.89033e-06	1.95195	3.09592e-17	2.55467e-15
LAMP3	protein_coding	1.33613	2.08223e-07	6.83617e-06	1.7372	7.67818e-11	3.87194e-09	1.92348	2.35387e-17	1.97704e-15
LINC02005	lncRNA	1.33583	2.11951e-07	6.93441e-06	1.3517	3.46809e-07	1.00783e-05	0.445347	0.0470241	0.167038
EBI3	protein_coding	1.33226	1.49458e-07	5.02951e-06	1.63606	4.40794e-10	2.0426e-08	1.53336	5.0428e-12	2.18607e-10
EEF1AKMT3	protein_coding	1.32975	2.27436e-07	7.37699e-06	1.15218	1.23948e-05	0.00024607	1.24729	2.52005e-08	6.04747e-07
YAP1	protein_coding	1.32816	2.62873e-06	6.85178e-05	1.45535	6.49663e-07	1.78091e-05	0.8935	0.000363228	0.00313475
KCP	protein_coding	1.3261	1.73237e-07	5.74565e-06	1.36721	1.56845e-07	4.8733e-06	1.0135	4.02618e-06	6.03575e-05
TRIM22	protein_coding	1.32579	1.87973e-07	6.20375e-06	1.35823	2.03674e-07	6.13624e-06	2.12687	6.07904e-21	7.99798e-19
IRF7	protein_coding	1.32557	3.05534e-07	9.70958e-06	1.5273	1.03186e-08	3.93149e-07	2.09818	4.23048e-20	4.9131e-18
PLA2G7	protein_coding	1.3252	1.65725e-07	5.53738e-06	1.49125	1.08824e-08	4.12963e-07	1.46844	3.2974e-11	1.27649e-09
NRIP3	protein_coding	1.31999	2.11647e-07	6.93441e-06	1.33067	3.51701e-07	1.01891e-05	0.780422	0.000388903	0.00332745
SLCO2B1	protein_coding	1.31911	1.89744e-07	6.25126e-06	1.44812	2.77322e-08	9.86846e-07	1.65131	1.17112e-13	6.18917e-12
HK2	protein_coding	1.31423	2.16319e-07	7.03956e-06	1.19885	3.85674e-06	8.7848e-05	0.46601	0.0327762	0.128229
TNFRSF12A	protein_coding	1.31376	1.04642e-05	0.000234946	1.50094	9.692e-07	2.55295e-05	0.911022	0.000637689	0.00510531
CAMKK1	protein_coding	1.31306	6.04228e-07	1.78475e-05	1.31262	1.31049e-06	3.34903e-05	0.554279	0.0161375	0.0739791
GAS2L3	protein_coding	1.3115	2.57892e-07	8.27936e-06	1.15194	9.94285e-06	0.000202727	0.613387	0.00530279	0.0298435
OAS3	protein_coding	1.31147	2.29116e-07	7.41873e-06	1.52067	6.001e-09	2.35789e-07	2.54457	1.43297e-28	3.74444e-26
AC106017.1	lncRNA	1.30817	7.71834e-07	2.24117e-05	1.60493	3.95038e-09	1.60916e-07	1.57018	1.17179e-11	4.81356e-10
CDCP1	protein_coding	1.30777	2.94638e-07	9.39501e-06	1.40144	9.27399e-08	3.02608e-06	1.30193	4.77515e-09	1.28895e-07
LINC00504	lncRNA	1.30762	2.55284e-07	8.20959e-06	1.35957	1.84377e-07	5.61768e-06	0.349066	0.110393	0.307968
GJA3	protein_coding	1.30521	4.01455e-06	0.000100072	1.30723	8.05874e-06	0.000169063	1.58819	1.10886e-10	3.95115e-09
GBP1	protein_coding	1.30487	4.68817e-07	1.40459e-05	1.66029	5.36744e-10	2.45132e-08	2.78235	8.89327e-33	3.15694e-30
PPP1R15A	protein_coding	1.30401	2.93918e-07	9.38795e-06	1.44227	3.63481e-08	1.26714e-06	1.6696	8.09479e-14	4.36377e-12
TRAF1	protein_coding	1.30389	3.02804e-07	9.63909e-06	1.78848	1.31023e-11	7.22543e-10	2.72998	4.49178e-32	1.4826e-29
HERC5	protein_coding	1.30373	4.64337e-07	1.3956e-05	1.38378	2.06149e-07	6.19103e-06	1.88312	1.19506e-16	9.17707e-15
AC025188.1	lncRNA	1.30361	3.9778e-07	1.22687e-05	1.26724	1.68829e-06	4.20624e-05	1.27764	1.20534e-08	3.04584e-07
AC007952.3	lncRNA	1.30182	8.72461e-07	2.49871e-05	1.62734	2.49381e-09	1.04056e-07	1.60362	4.20955e-12	1.85912e-10
AL355303.1	lncRNA	1.30101	5.02386e-06	0.000123114	1.03748	0.000518403	0.00614911	1.03715	3.59938e-05	0.000421398
VEGFB	protein_coding	1.29331	6.40974e-07	1.89032e-05	1.25824	2.47047e-06	5.95057e-05	0.812327	0.000335442	0.00293398
AL359237.1	lncRNA	1.29173	8.68419e-06	0.000199335	1.21308	6.36504e-05	0.00103755	0.625674	0.0184915	0.0824126
JUN	protein_coding	1.28937	3.75183e-07	1.16288e-05	1.55234	3.13563e-09	1.29974e-07	1.22604	2.84944e-08	6.76031e-07
ST20-AS1	lncRNA	1.28759	9.29765e-07	2.65075e-05	1.14549	2.32674e-05	0.000428957	0.616421	0.00741034	0.0393281
AL022341.1	lncRNA	1.28746	8.13269e-06	0.000188744	1.11365	0.000217252	0.00298643	0.774217	0.00268138	0.0171067
AP000757.1	lncRNA	1.28737	4.16025e-06	0.00010343	1.11732	0.000126653	0.00187054	0.945405	0.00013291	0.00132726
ADA	protein_coding	1.28667	4.0868e-07	1.25229e-05	1.25203	1.55938e-06	3.93181e-05	1.21335	4.07767e-08	9.37864e-07
MTUS1	protein_coding	1.28643	4.35978e-07	1.32303e-05	1.26558	1.28684e-06	3.30187e-05	0.91036	3.72162e-05	0.000433283
MRNIP	protein_coding	1.28433	3.73697e-07	1.16155e-05	1.49281	1.02301e-08	3.90565e-07	1.65454	9.96051e-14	5.32378e-12
AC131237.1	lncRNA	1.28398	7.5617e-07	2.20248e-05	1.14385	1.87197e-05	0.000350947	1.14742	4.0939e-07	7.67922e-06
AC011611.2	lncRNA	1.28303	6.9714e-07	2.04e-05	1.21139	5.10753e-06	0.000112938	0.781395	0.000506194	0.0041715
PLEKHO2	protein_coding	1.27747	4.28151e-07	1.30137e-05	1.4744	1.5188e-08	5.62567e-07	1.75503	3.52796e-15	2.23485e-13
SLAMF6	protein_coding	1.27724	1.23304e-06	3.4323e-05	1.37368	4.24657e-07	1.20618e-05	1.03656	6.55589e-06	9.26577e-05
SERINC5	protein_coding	1.27689	4.76848e-07	1.42638e-05	1.28081	8.65775e-07	2.31282e-05	0.676964	0.00199621	0.013361
OPTN	protein_coding	1.27666	7.13097e-07	2.08346e-05	1.37191	2.44612e-07	7.27662e-06	0.745572	0.000875877	0.00670413
AC004921.1	lncRNA	1.2758	3.04594e-06	7.82148e-05	1.00325	0.000457334	0.00553615	1.07223	7.87266e-06	0.000108431
SQSTM1	protein_coding	1.27505	4.40902e-07	1.33368e-05	1.51031	6.80098e-09	2.65014e-07	1.67925	4.27585e-14	2.37303e-12
LINC02715	lncRNA	1.27158	1.21046e-06	3.38443e-05	1.42095	1.41968e-07	4.47746e-06	1.43747	3.4292e-10	1.13786e-08
AP001981.2	lncRNA	1.27136	1.13616e-06	3.19567e-05	1.29017	1.59982e-06	4.02719e-05	1.2195	9.07245e-08	1.94851e-06
PDGFRL	protein_coding	1.27101	1.97145e-06	5.29986e-05	1.28599	3.10524e-06	7.24813e-05	1.40114	1.99296e-09	5.75968e-08
SNORA44	snoRNA	1.27065	1.34103e-05	0.000292497	1.31212	1.73956e-05	0.000328739	0.850831	0.00110832	0.00812628
LY96	protein_coding	1.26572	7.82613e-07	2.26549e-05	1.19843	5.25457e-06	0.000115637	0.978889	1.10865e-05	0.000146784
AC069368.1	protein_coding	1.26537	5.44646e-07	1.62403e-05	1.46265	1.94888e-08	7.09573e-07	1.73303	7.39169e-15	4.55958e-13
AIM2	protein_coding	1.26349	5.19423e-05	0.00095591	1.1956	0.000313899	0.00408849	1.3703	4.39978e-07	8.14739e-06
FXYD6	protein_coding	1.26196	4.26868e-06	0.000105986	1.11519	8.88347e-05	0.00137442	0.854957	0.000414276	0.00351248
PLXNC1	protein_coding	1.26183	5.84613e-07	1.7377e-05	1.25616	1.24931e-06	3.21008e-05	0.97787	7.84918e-06	0.000108186
MATK	protein_coding	1.25862	1.4746e-06	4.05677e-05	1.68203	4.82879e-10	2.22668e-08	1.45659	1.91804e-10	6.5492e-09
CNIH3-AS1	lncRNA	1.25859	3.13773e-06	8.01226e-05	1.3803	7.18227e-07	1.95184e-05	1.12108	2.06872e-06	3.31806e-05
CH17-340M24.3	lncRNA	1.25819	1.25188e-06	3.47447e-05	1.41838	1.12182e-07	3.59823e-06	0.786311	0.000503352	0.00415354
GNG12	protein_coding	1.25789	2.9229e-06	7.53515e-05	1.25832	6.26673e-06	0.00013554	1.04797	9.0775e-06	0.000122866
LINC02574	lncRNA	1.25708	7.88965e-07	2.28038e-05	1.42211	5.85369e-08	1.98562e-06	2.09903	1.98038e-20	2.43523e-18
ZFYVE26	protein_coding	1.25687	6.66381e-07	1.96202e-05	1.12795	1.31137e-05	0.000257629	0.84209	0.000117741	0.00119237
AL157871.4	lncRNA	1.25572	6.76375e-07	1.98231e-05	1.35325	1.93561e-07	5.85964e-06	0.885694	5.13949e-05	0.00057797
AC007362.1	lncRNA	1.25053	1.85423e-06	5.01334e-05	1.34692	6.25341e-07	1.71923e-05	2.18798	4.72101e-21	6.39001e-19
AC008050.1	lncRNA	1.24897	2.98691e-05	0.00060073	1.06085	0.000764701	0.00851237	0.910962	0.000657826	0.00524199
PHEX	protein_coding	1.24769	3.88096e-05	0.000749351	1.3884	9.70208e-06	0.000198246	0.602783	0.029251	0.11708
ADGRV1	protein_coding	1.24764	3.14277e-06	8.01427e-05	1.3587	8.99322e-07	2.37552e-05	0.943525	5.92149e-05	0.000653797
SLC7A11-AS1	lncRNA	1.24658	8.29238e-07	2.38216e-05	1.58771	1.30785e-09	5.64439e-08	2.03021	1.97709e-19	2.15012e-17
MAPK10	protein_coding	1.24433	1.17555e-06	3.29172e-05	1.22963	2.95431e-06	6.96479e-05	0.76566	0.00057673	0.00468911
LINC00996	lncRNA	1.24211	5.85591e-06	0.00014098	1.37968	1.17192e-06	3.03604e-05	1.29721	6.3071e-08	1.40595e-06
SLC15A3	protein_coding	1.23986	9.624e-07	2.73551e-05	1.36929	1.46633e-07	4.59386e-06	1.10058	5.62342e-07	1.02419e-05
RRAGD	protein_coding	1.23567	1.00326e-06	2.83455e-05	1.19373	4.06248e-06	9.18685e-05	0.451174	0.038191	0.143533
OSM	protein_coding	1.23417	9.5636e-06	0.000216618	1.35783	2.26401e-06	5.50958e-05	1.891	5.59188e-15	3.48363e-13
CD40	protein_coding	1.23379	1.2442e-06	3.45824e-05	1.48201	1.65419e-08	6.06965e-07	1.52583	7.99653e-12	3.37325e-10
MSC	protein_coding	1.23322	1.21355e-06	3.38804e-05	1.71011	8.72733e-11	4.34294e-09	2.16882	1.1974e-21	1.78793e-19
MADD-AS1	lncRNA	1.23311	3.40359e-05	0.000672333	1.0184	0.00106931	0.0112352	1.11064	1.98245e-05	0.000246515
SNORA7B	snoRNA	1.23189	7.78925e-06	0.000181444	1.4454	3.60716e-07	1.04182e-05	0.902412	0.000191514	0.00180365
AC092115.2	lncRNA	1.23181	2.04485e-06	5.47375e-05	1.50047	2.02505e-08	7.33059e-07	1.64953	3.45571e-13	1.71999e-11
AC079160.1	lncRNA	1.23133	1.43996e-05	0.00031155	1.33837	4.50454e-06	0.000100778	0.558521	0.0299003	0.118931
IFI6	protein_coding	1.23035	1.17143e-06	3.28776e-05	1.44809	2.90979e-08	1.03155e-06	2.12894	4.71057e-21	6.39001e-19
AC002128.1	lncRNA	1.2273	2.21011e-05	0.000459202	1.26838	2.36881e-05	0.000436286	0.69096	0.00781346	0.0409477
RGS1	protein_coding	1.22687	1.54387e-06	4.23496e-05	1.3801	1.52755e-07	4.76191e-06	1.82025	6.53863e-16	4.4897e-14
SLC2A3	protein_coding	1.22614	2.58172e-06	6.77611e-05	1.26062	2.67086e-06	6.3682e-05	0.0238277	0.926443	0.973953
PLAUR	protein_coding	1.22599	1.22217e-06	3.40707e-05	1.38244	1.08191e-07	3.48802e-06	1.2194	3.04617e-08	7.16262e-07
PTGDS	protein_coding	1.21922	3.24925e-06	8.2523e-05	1.24771	3.93585e-06	8.95282e-05	1.29086	1.73257e-08	4.26656e-07
AVPI1	protein_coding	1.21857	9.47406e-06	0.000215107	1.18625	3.06442e-05	0.000547819	1.09204	5.69587e-06	8.22201e-05
CD83	protein_coding	1.21853	1.51786e-06	4.1697e-05	1.42371	5.03851e-08	1.7309e-06	1.54741	3.50471e-12	1.55881e-10
MMP14	protein_coding	1.2103	1.57668e-06	4.31242e-05	1.4823	1.24958e-08	4.69464e-07	1.43508	8.11869e-11	2.98914e-09
RN7SL767P	misc_RNA	1.20965	6.89513e-05	0.00123048	1.11198	0.000515007	0.00612619	0.76082	0.00502823	0.0285115
AC010768.1	lncRNA	1.20818	1.26502e-05	0.000279475	1.25113	1.27666e-05	0.000252125	1.17579	1.1187e-06	1.93805e-05
HSD3B7	protein_coding	1.2051	5.81628e-06	0.000140343	1.3577	7.0343e-07	1.91715e-05	1.04824	6.7424e-06	9.46653e-05
RRAGC	protein_coding	1.2047	2.06169e-06	5.51101e-05	1.05261	5.13958e-05	0.000863825	0.877046	6.76417e-05	0.000736039
GLUL	protein_coding	1.20425	1.7603e-06	4.77994e-05	1.2569	1.20004e-06	3.09567e-05	1.6484	1.15269e-13	6.10895e-12
RARRES1	protein_coding	1.20281	2.58533e-06	6.77616e-05	1.34031	3.6065e-07	1.04182e-05	0.766192	0.00056813	0.00462318
AC024598.1	protein_coding	1.20193	5.37972e-05	0.000986195	1.37066	9.35888e-06	0.000192275	1.12467	1.9235e-05	0.000240138
AL158068.2	lncRNA	1.2011	1.9002e-05	0.000400325	1.36647	2.42798e-06	5.87073e-05	1.05303	2.05653e-05	0.000254532
AC003093.1	lncRNA	1.20025	3.26343e-05	0.000648044	1.30699	1.32823e-05	0.000260399	0.547695	0.0377275	0.142281
RASGEF1B	protein_coding	1.19994	2.35236e-06	6.25249e-05	1.32204	4.33334e-07	1.22713e-05	1.63379	2.72841e-13	1.39112e-11
IFI35	protein_coding	1.19871	2.52985e-06	6.67718e-05	1.32839	4.05361e-07	1.15485e-05	1.99776	1.00508e-18	9.74725e-17
FJX1	protein_coding	1.19529	3.14234e-05	0.000629066	1.15958	0.000105122	0.00158229	1.135	5.78664e-06	8.31703e-05
AL590428.1	lncRNA	1.19505	4.46357e-05	0.000847944	1.38094	5.27385e-06	0.000115791	0.993845	0.000121768	0.00122641
SLCO4A1	protein_coding	1.19474	3.19017e-06	8.11318e-05	1.3603	2.60946e-07	7.71386e-06	0.474502	0.0337434	0.131248
TMEM255A	protein_coding	1.19355	5.00857e-06	0.000122899	1.20244	8.35676e-06	0.000174153	1.10457	1.31163e-06	2.21915e-05
EVA1B	protein_coding	1.19266	1.9062e-05	0.000400919	1.67765	4.37088e-09	1.75393e-07	1.24312	3.24629e-07	6.25136e-06
IFI16	protein_coding	1.19131	2.45303e-06	6.48349e-05	1.18328	5.10797e-06	0.000112938	1.51549	8.61826e-12	3.61122e-10
IL18R1	protein_coding	1.18992	1.12313e-05	0.000250181	1.44245	2.46286e-07	7.3034e-06	1.40574	2.73385e-09	7.6998e-08
NOP10	protein_coding	1.18816	2.56371e-06	6.74764e-05	1.16988	6.38416e-06	0.000137921	0.825317	0.000162034	0.00156254
TFPI	protein_coding	1.18774	1.29455e-05	0.000285331	1.38133	8.92854e-07	2.36174e-05	1.53916	9.39483e-11	3.42547e-09
NPC1	protein_coding	1.18715	2.61036e-06	6.83226e-05	1.13348	1.20773e-05	0.000240525	0.571044	0.00886415	0.0454538
RPS6KA2-IT1	lncRNA	1.18543	8.95576e-06	0.00020482	1.09348	7.50828e-05	0.00118797	1.23772	1.15665e-07	2.4206e-06
LSR	protein_coding	1.18374	5.0971e-06	0.000124585	1.10728	3.38078e-05	0.000599263	0.727904	0.00130553	0.00931799
SSC4D	protein_coding	1.17917	8.38688e-06	0.000193927	1.19732	1.10892e-05	0.000223204	0.51612	0.0269174	0.110092
PKIG	protein_coding	1.17618	3.65944e-06	9.19495e-05	1.1419	1.19283e-05	0.000237809	1.0904	8.20345e-07	1.45741e-05
SHOX2	protein_coding	1.17521	3.31042e-06	8.39634e-05	1.19745	3.94e-06	8.95282e-05	0.526572	0.0158618	0.072893
TOM1	protein_coding	1.17329	3.48162e-06	8.80122e-05	1.24277	1.73909e-06	4.31568e-05	1.1004	5.72303e-07	1.04032e-05
LINC01091	lncRNA	1.17158	1.53897e-05	0.000329567	1.18231	2.41736e-05	0.000443497	-0.673906	0.00840064	0.0435467
SDSL	protein_coding	1.17143	7.42508e-06	0.000174254	1.15541	1.69637e-05	0.000321867	0.861358	0.000156467	0.00151976
PIGF	protein_coding	1.17094	3.48406e-06	8.80122e-05	1.2202	2.51943e-06	6.06078e-05	1.21023	3.82151e-08	8.85442e-07
AC003092.1	lncRNA	1.17077	4.57243e-05	0.000863402	1.61361	4.18439e-08	1.45069e-06	1.62964	4.78858e-11	1.82005e-09
CLDN23	protein_coding	1.16903	5.11379e-06	0.000124831	1.24444	2.37151e-06	5.74154e-05	0.615671	0.00580847	0.0322647
MIR210HG	lncRNA	1.16854	3.7289e-05	0.000724445	0.955271	0.001219	0.0124589	0.024658	0.940936	0.980817
TMEM119	protein_coding	1.16551	3.81933e-05	0.000738966	1.38931	1.92132e-06	4.73055e-05	2.17645	5.4131e-19	5.62664e-17
XAF1	protein_coding	1.16388	5.85766e-06	0.00014098	1.37221	2.30748e-07	6.87506e-06	1.87124	1.5096e-16	1.13607e-14
CHIT1	protein_coding	1.16126	6.38416e-06	0.000152291	1.32604	5.86642e-07	1.62468e-05	0.45638	0.0423285	0.154906
ATP6V1F	protein_coding	1.15949	4.60842e-06	0.000113375	1.23847	1.9348e-06	4.75753e-05	0.987769	7.07045e-06	9.85358e-05
SLC41A2	protein_coding	1.15741	5.62344e-06	0.000136388	1.29184	8.52203e-07	2.27979e-05	1.25628	1.66447e-08	4.10962e-07
ZFYVE28	protein_coding	1.15664	6.81788e-06	0.000160604	1.30427	8.85352e-07	2.34849e-05	1.08382	1.32023e-06	2.2277e-05
NPL	protein_coding	1.15615	4.60805e-06	0.000113375	1.12967	1.27496e-05	0.000252053	1.30644	3.17151e-09	8.82675e-08
OVCH1	protein_coding	1.1526	8.31508e-06	0.000192606	1.06379	6.27888e-05	0.00102617	0.465789	0.0387902	0.145118
DDIT3	protein_coding	1.15139	5.64523e-06	0.000136741	1.14308	1.13938e-05	0.00022836	0.579109	0.00839922	0.0435467
LSS	protein_coding	1.14975	5.30368e-06	0.000129132	1.12198	1.4894e-05	0.000286926	0.938562	1.86892e-05	0.000234089
BBOX1	protein_coding	1.14745	4.39373e-05	0.000837208	1.37765	2.02715e-06	4.94592e-05	1.97588	4.96885e-16	3.47524e-14
AC135048.4	TEC	1.1465	2.61378e-05	0.000534817	1.45177	2.28624e-07	6.82255e-06	1.0286	1.56799e-05	0.000201229
IRF9	protein_coding	1.14626	6.44112e-06	0.000153261	1.20252	4.14449e-06	9.34989e-05	1.67023	8.58191e-14	4.6e-12
LUCAT1	lncRNA	1.14535	6.49723e-06	0.000154207	1.28596	8.71185e-07	2.3207e-05	1.61421	5.09217e-13	2.4949e-11
AC025034.1	lncRNA	1.14497	6.40863e-06	0.000152681	1.19776	4.37864e-06	9.8194e-05	0.714078	0.00117374	0.0085196
TNNI2	protein_coding	1.14312	6.71356e-05	0.00120035	1.06545	0.000426427	0.00523595	0.702533	0.00615994	0.0338473
FXYD6-FXYD2	protein_coding	1.14292	2.41459e-05	0.000495675	1.03442	0.000224971	0.0030746	0.807888	0.000675677	0.00535701
ABHD12	protein_coding	1.14107	5.89167e-06	0.000141438	1.21656	2.61083e-06	6.24084e-05	1.02566	2.81439e-06	4.39055e-05
AC093110.1	lncRNA	1.13995	8.52357e-06	0.000195886	1.05443	6.13726e-05	0.00100564	-0.268633	0.234736	0.499021
AC073655.2	lncRNA	1.1396	1.10572e-05	0.000247181	1.16588	1.25383e-05	0.000248135	0.776407	0.000594111	0.0048055
PLXNA1	protein_coding	1.1384	6.58896e-06	0.000156187	1.2259	2.3607e-06	5.72272e-05	1.20966	4.08383e-08	9.38135e-07
CHRM3-AS2	lncRNA	1.13744	8.20058e-05	0.00142171	1.11505	0.000197326	0.00274857	0.267739	0.32066	0.597962
AC022126.1	lncRNA	1.13725	1.27903e-05	0.000282241	1.37629	2.9597e-07	8.66768e-06	0.741393	0.00110472	0.00811247
MFSD2A	protein_coding	1.13561	6.48336e-06	0.000154072	1.12895	1.24295e-05	0.000246498	0.771626	0.000400956	0.00341493
LAT	protein_coding	1.13538	3.14449e-05	0.000629066	1.1269	6.89482e-05	0.00110481	0.895985	0.000182775	0.00172975
AC123567.2	lncRNA	1.13469	9.46395e-06	0.000215107	1.13285	1.69886e-05	0.000322015	1.06455	1.85702e-06	3.02493e-05
SNORA52	snoRNA	1.13428	2.1295e-05	0.000443431	1.10035	6.74671e-05	0.00108569	0.639393	0.00643592	0.0350667
MIR4632	miRNA	1.13401	3.853e-05	0.000744716	1.36893	1.31806e-06	3.36382e-05	0.904357	0.000185804	0.00175752
AC009974.1	lncRNA	1.13347	0.000101264	0.00171239	1.1428	0.000150494	0.00216996	0.839839	0.00112651	0.00823604
TNFRSF1B	protein_coding	1.13319	6.78575e-06	0.000160247	1.20529	3.19985e-06	7.42097e-05	0.952128	1.33313e-05	0.000173814
SLFN5	protein_coding	1.13132	7.60667e-06	0.000178072	1.32049	3.96739e-07	1.13543e-05	1.34213	1.3027e-09	3.89032e-08
TMEM200B	protein_coding	1.12969	3.55664e-05	0.000698176	1.16052	4.2023e-05	0.00072845	0.731585	0.00239974	0.0155954
EMP3	protein_coding	1.12962	7.72916e-06	0.000180715	1.257	1.32138e-06	3.3655e-05	0.931915	2.15684e-05	0.000265221
AC016876.1	lncRNA	1.12568	9.30807e-06	0.000212105	1.13587	1.33574e-05	0.000261144	1.0979	6.99625e-07	1.25436e-05
BRI3	protein_coding	1.12406	8.40272e-06	0.000194055	1.08479	2.77214e-05	0.000499355	0.763183	0.000482042	0.00400227
AC093827.4	lncRNA	1.12261	2.22794e-05	0.000461887	1.05634	0.000110189	0.00165196	0.627571	0.006864	0.0370026
TMEFF1	protein_coding	1.12225	5.92034e-05	0.00107692	1.41609	7.76841e-07	2.09603e-05	1.06291	1.28111e-05	0.000167963
GLMP	protein_coding	1.12146	9.09981e-06	0.000207862	1.0986	2.27401e-05	0.000420469	0.737753	0.000756626	0.00589936
FHAD1	protein_coding	1.12046	4.97107e-05	0.000921139	1.14412	6.8127e-05	0.00109444	0.542962	0.0272278	0.111
SERPINE2	protein_coding	1.11987	8.86306e-06	0.000202946	1.12808	1.29763e-05	0.000255729	1.40663	1.96469e-10	6.68422e-09
NQO1	protein_coding	1.11941	9.14539e-06	0.00020865	1.32466	3.51672e-07	1.01891e-05	1.59597	7.02515e-13	3.38901e-11
AL110118.1	protein_coding	1.11663	1.01415e-05	0.000228062	1.0337	6.74344e-05	0.00108569	0.454389	0.0379021	0.142818
KLHL6	protein_coding	1.11653	1.04725e-05	0.000234946	1.21065	3.377e-06	7.77659e-05	0.780461	0.000385406	0.00330193
SHISAL1	protein_coding	1.11646	6.52996e-05	0.00117758	1.38453	1.66514e-06	4.15404e-05	1.16824	1.68843e-06	2.78651e-05
PCSK6	protein_coding	1.11572	1.0129e-05	0.000228054	1.12736	1.39899e-05	0.000271729	0.955739	1.35992e-05	0.000176817
RSAD2	protein_coding	1.1143	1.17722e-05	0.000261611	1.27168	1.19188e-06	3.07929e-05	2.06829	6.84583e-20	7.75889e-18
MIR1182	miRNA	1.11325	6.52996e-05	0.00117758	0.872641	0.00300363	0.025926	0.526459	0.0341597	0.132416
PLK3	protein_coding	1.11303	1.50532e-05	0.000323832	1.4032	1.28222e-07	4.07116e-06	1.3099	5.60755e-09	1.49646e-07
AL136164.2	lncRNA	1.11264	9.87611e-06	0.00022316	1.26165	1.12445e-06	2.92916e-05	0.814445	0.000189584	0.00178879
CELF6	protein_coding	1.11192	7.66173e-05	0.00134187	0.912245	0.00208317	0.0192026	0.279608	0.284448	0.557749
GFPT2	protein_coding	1.10874	4.69645e-05	0.000880643	1.73504	5.77813e-10	2.60707e-08	2.59206	4.07248e-27	9.45922e-25
SLC7A7	protein_coding	1.10835	1.09806e-05	0.000245759	1.14117	1.04259e-05	0.00021098	1.05367	1.57308e-06	2.61246e-05
AC004540.2	lncRNA	1.10775	1.3956e-05	0.000303345	1.17411	7.54045e-06	0.00015979	0.48545	0.0285011	0.114479
AC080013.1	lncRNA	1.10668	1.47007e-05	0.000316974	1.05952	5.39393e-05	0.000896485	0.848249	0.000134727	0.00133972
AC207130.1	lncRNA	1.1062	5.80099e-05	0.0010593	1.0349	0.000292194	0.0038537	-0.420439	0.107564	0.302046
WARS1	protein_coding	1.10593	1.11566e-05	0.000249108	1.19661	3.76898e-06	8.61612e-05	0.773268	0.000391845	0.00334946
MGAT1	protein_coding	1.10529	1.1188e-05	0.000249512	1.09314	2.28602e-05	0.000422276	0.933768	1.92929e-05	0.000240701
TRIM5	protein_coding	1.1042	1.25577e-05	0.000277758	1.10545	2.0536e-05	0.000382716	1.86043	1.10517e-16	8.52159e-15
NINJ1	protein_coding	1.10413	1.20012e-05	0.000266388	1.3614	1.68752e-07	5.20042e-06	1.54405	3.51413e-12	1.55931e-10
CHRNA6	protein_coding	1.10331	4.2106e-05	0.000805572	0.441488	0.118246	0.375002	-0.183689	0.470702	0.733399
GABRG3	protein_coding	1.10165	0.00029165	0.00421807	1.04936	0.00105503	0.0111161	1.3466	3.46932e-07	6.61315e-06
RENBP	protein_coding	1.10131	1.32879e-05	0.000290837	1.09487	2.46815e-05	0.000451497	0.903369	3.9292e-05	0.000455758
PHLDA1	protein_coding	1.10082	1.32079e-05	0.000289758	1.2657	1.14767e-06	2.9773e-05	1.62485	3.02252e-13	1.52455e-11
CD68	protein_coding	1.09543	1.33981e-05	0.000292497	1.16885	6.18189e-06	0.000134166	1.17932	7.89025e-08	1.72013e-06
AC109460.4	lncRNA	1.09484	0.000161718	0.00253965	1.16991	9.68481e-05	0.00147899	0.994068	9.52127e-05	0.000988594
LGI2	protein_coding	1.09316	6.64412e-05	0.00119327	1.08396	0.000142556	0.00206541	1.47092	7.82393e-10	2.42903e-08
GLRA1	protein_coding	1.09083	1.59678e-05	0.000341172	1.17982	5.66011e-06	0.000123553	1.55456	2.80884e-12	1.26123e-10
CMPK2	protein_coding	1.09064	1.64963e-05	0.000352063	1.27291	1.05482e-06	2.76689e-05	2.06412	6.60937e-20	7.53629e-18
NCKAP1	protein_coding	1.09018	3.74781e-05	0.000727368	1.27264	3.06256e-06	7.17652e-05	0.994569	1.6811e-05	0.000214138
LSP1	protein_coding	1.08989	2.46045e-05	0.00050454	0.928497	0.000487298	0.00584262	0.371892	0.100463	0.288303
RHOQ	protein_coding	1.08889	1.5303e-05	0.000328458	1.15025	8.75924e-06	0.000181338	1.28982	4.81398e-09	1.29386e-07
ELL2	protein_coding	1.08872	1.52009e-05	0.000326638	1.04672	4.9927e-05	0.00084224	0.993079	5.72102e-06	8.2416e-05
NABP1	protein_coding	1.08692	1.5552e-05	0.000332665	1.11399	1.60927e-05	0.000307194	0.878137	5.78681e-05	0.000640054
TRIM69	protein_coding	1.08632	2.85626e-05	0.000580024	1.04048	9.85697e-05	0.00149801	1.61757	1.29076e-12	6.05594e-11
CR1	protein_coding	1.08483	1.69385e-05	0.000360685	0.888734	0.00057265	0.0066709	0.411749	0.0589635	0.196622
AC015871.3	lncRNA	1.08389	5.08366e-05	0.000937393	0.962534	0.000514468	0.00612554	0.434786	0.0670069	0.215462
RNVU1-31	snRNA	1.08332	0.000126795	0.002067	1.45517	5.42805e-07	1.51216e-05	0.453187	0.0746666	0.233701
LINC02384	lncRNA	1.08302	0.000468878	0.00635227	1.2035	0.000158025	0.0022647	0.807732	0.00346271	0.0210901
AP003557.1	lncRNA	1.08299	7.90291e-05	0.00137771	1.09693	0.00011263	0.00168453	1.42342	2.58071e-09	7.32331e-08
LPXN	protein_coding	1.08036	1.75224e-05	0.000371439	1.12075	1.43943e-05	0.000278436	1.16622	1.0919e-07	2.30562e-06
UBTD2	protein_coding	1.0782	2.23103e-05	0.000462019	1.1648	8.42597e-06	0.000175208	0.885779	6.21284e-05	0.000681963
AC007666.2	lncRNA	1.07758	0.000132966	0.00215827	0.739842	0.0127001	0.079682	0.864346	0.000495405	0.00409695
OGFRL1	protein_coding	1.07555	1.90125e-05	0.000400325	1.22357	2.28868e-06	5.56244e-05	0.807977	0.000212458	0.0019665
NCF1	protein_coding	1.07549	2.86404e-05	0.000580978	1.24718	2.57059e-06	6.16026e-05	1.06914	1.85219e-06	3.01968e-05
TOR3A	protein_coding	1.07162	2.06035e-05	0.000430936	1.01145	8.82634e-05	0.00136671	0.610049	0.00509007	0.0287754
AC084398.2	lncRNA	1.06768	3.93166e-05	0.000757589	1.09586	4.13347e-05	0.000719163	0.852997	0.000165869	0.00159461
AL133453.1	lncRNA	1.06749	0.000107555	0.00180387	0.941535	0.000990293	0.0105878	0.26675	0.281558	0.554958
AP001469.1	lncRNA	1.06716	4.38382e-05	0.000836164	1.11206	3.5873e-05	0.000631713	0.962887	2.36344e-05	0.000287246
NAGLU	protein_coding	1.06524	2.49866e-05	0.000511818	1.08843	2.751e-05	0.000496497	0.745337	0.000678568	0.00537621
WIPI1	protein_coding	1.06407	3.12858e-05	0.000627213	1.09661	3.00147e-05	0.000537585	0.514891	0.0205553	0.0896863
AL589935.1	lncRNA	1.06273	2.37447e-05	0.000489037	1.21187	2.83692e-06	6.7132e-05	0.794076	0.000271664	0.00244199
BATF2	protein_coding	1.06253	0.00014019	0.00225802	1.31859	4.72124e-06	0.000105251	1.99323	1.86336e-16	1.3748e-14
HEXA-AS1	lncRNA	1.06244	5.93406e-05	0.00107837	0.940466	0.000589597	0.00683874	0.448228	0.0549896	0.187423
CARD14	protein_coding	1.06203	0.00012204	0.00200429	1.03903	0.00030781	0.0040247	0.491353	0.0481342	0.169778
CAB39L	protein_coding	1.06183	2.88254e-05	0.000583474	0.987373	0.000151133	0.00217752	0.67332	0.00225856	0.0148203
CHRM3	protein_coding	1.05997	4.68164e-05	0.00087874	1.24249	3.75448e-06	8.59338e-05	0.210899	0.357331	0.635489
AL513218.2	lncRNA	1.05877	0.00075024	0.00926492	1.14577	0.000521959	0.00617963	0.950883	0.000628757	0.00504117
IL15RA	protein_coding	1.05858	0.000156583	0.00248594	1.3807	1.65216e-06	4.13259e-05	1.97814	3.33257e-16	2.39309e-14
IL1R1-AS1	lncRNA	1.05799	4.05716e-05	0.000778586	1.09764	3.49554e-05	0.000618442	0.946508	2.46429e-05	0.000298347
SLC35F6	protein_coding	1.05505	2.98399e-05	0.00060073	1.05719	4.61815e-05	0.000788934	0.988723	7.00586e-06	9.77805e-05
PLSCR1	protein_coding	1.05417	2.92561e-05	0.00059029	1.15609	8.32178e-06	0.000174001	1.52335	6.85719e-12	2.92543e-10
RASGRF1	protein_coding	1.05286	3.59905e-05	0.000702209	1.09826	2.76395e-05	0.000498356	0.705638	0.00145294	0.0101847
MCRIP2	protein_coding	1.05241	3.2305e-05	0.000643754	1.25031	1.63848e-06	4.10926e-05	0.718776	0.00107645	0.00794277
PERP	protein_coding	1.05201	6.6227e-05	0.00119089	1.01192	0.000199911	0.00277843	0.647358	0.00505914	0.0286349
MIR34AHG	lncRNA	1.05198	4.89656e-05	0.000911814	1.15169	1.62037e-05	0.000308689	0.663968	0.00340033	0.0208248
AL391863.1	lncRNA	1.0516	6.6148e-05	0.0011906	1.07041	8.4498e-05	0.00131672	0.559893	0.0156214	0.0720523
P2RY1	protein_coding	1.05107	5.80683e-05	0.00105934	0.82621	0.00217139	0.0198798	0.271401	0.237659	0.502272
AL157786.1	lncRNA	1.04923	4.16851e-05	0.000798329	1.11471	2.31633e-05	0.000427455	0.939437	2.54764e-05	0.000308042
POR	protein_coding	1.04893	3.1695e-05	0.000632725	1.14852	9.39733e-06	0.000192855	1.06505	1.25542e-06	2.13557e-05
NAA11	protein_coding	1.04779	3.235e-05	0.000643754	0.744827	0.00384681	0.0314755	-0.762192	0.000526294	0.00432389
AL137789.1	lncRNA	1.04699	3.61031e-05	0.000702855	0.83391	0.00132372	0.013342	0.381193	0.083021	0.251726
RALGDS	protein_coding	1.0468	3.34992e-05	0.000663123	0.984804	0.000141701	0.00205733	0.625526	0.00424038	0.024799
CCR5AS	lncRNA	1.04603	8.52373e-05	0.00146828	1.35953	7.08793e-07	1.92898e-05	1.12896	1.21517e-06	2.08027e-05
AP003049.2	lncRNA	1.04582	4.65217e-05	0.000875646	1.11471	2.52249e-05	0.000460098	1.14478	3.26353e-07	6.27762e-06
SLC7A2	protein_coding	1.04471	5.31916e-05	0.000976042	1.39714	1.627e-07	5.03038e-06	1.35016	2.13397e-09	6.1483e-08
EIF2AK2	protein_coding	1.04339	3.50116e-05	0.000688719	1.09359	2.42524e-05	0.000444235	1.65502	1.09402e-13	5.83087e-12
CD109	protein_coding	1.04336	3.48711e-05	0.000686673	1.00731	9.81071e-05	0.00149338	0.675333	0.00200293	0.0134008
ANXA5	protein_coding	1.04324	3.30082e-05	0.000654778	1.05706	4.15875e-05	0.000722228	0.931126	2.03109e-05	0.000252065
MIR9-1HG	lncRNA	1.0429	0.000207554	0.00313211	1.02503	0.000455886	0.00552927	1.16225	1.997e-06	3.21674e-05
CHST7	protein_coding	1.04286	7.4329e-05	0.00131032	1.26761	2.83184e-06	6.70961e-05	1.1718	3.36252e-07	6.44221e-06
AMPD3	protein_coding	1.04245	3.37573e-05	0.000667531	1.13959	1.03949e-05	0.000210638	1.2049	4.20234e-08	9.63006e-07
RGL1	protein_coding	1.04151	3.43135e-05	0.000677108	1.16016	7.24211e-06	0.00015417	1.95064	3.48347e-18	3.21265e-16
CDK18	protein_coding	1.04085	0.000155029	0.00246334	1.00471	0.000426368	0.00523595	1.28767	7.7999e-08	1.70636e-06
TGFBR1	protein_coding	1.0401	3.51232e-05	0.000690195	0.810879	0.00160321	0.0155618	0.13945	0.520581	0.770591
IGSF6	protein_coding	1.03982	3.58825e-05	0.000701458	0.91384	0.000390603	0.00486577	0.227525	0.295284	0.570201
RPS6KA2	protein_coding	1.03864	3.57392e-05	0.00070011	0.981519	0.000138597	0.00201849	1.03805	2.12459e-06	3.39898e-05
PCGF5	protein_coding	1.03795	4.04678e-05	0.000777387	1.21378	3.13936e-06	7.30968e-05	1.18757	7.65556e-08	1.67869e-06
FTL	protein_coding	1.03699	3.60864e-05	0.000702855	1.13487	1.09442e-05	0.000220522	1.27957	5.89182e-09	1.56566e-07
ACSL5	protein_coding	1.03602	4.51255e-05	0.000853805	1.05843	5.00204e-05	0.000842273	0.892579	5.38748e-05	0.000602975
RN7SL471P	misc_RNA	1.0355	4.7614e-05	0.000890164	0.99567	0.000140625	0.00204486	0.430135	0.0521023	0.179995
IQGAP2	protein_coding	1.03382	4.03926e-05	0.000776733	0.975998	0.000157124	0.00225523	1.13222	2.60548e-07	5.12757e-06
NLN	protein_coding	1.03275	3.96734e-05	0.000763683	1.00516	9.63454e-05	0.0014749	0.92311	2.4022e-05	0.000291393
SLC4A8	protein_coding	1.03245	4.93949e-05	0.000917878	0.965632	0.00021889	0.00300146	0.855249	0.000112061	0.00114148
IFI30	protein_coding	1.02928	4.1583e-05	0.000797184	1.15065	8.41552e-06	0.000175184	1.30189	3.32294e-09	9.19831e-08
SLC19A2	protein_coding	1.0286	5.19326e-05	0.00095591	0.974859	0.000187899	0.00264067	0.568172	0.0100977	0.0504588
SNORA16A	snoRNA	1.02803	0.000242729	0.00359044	0.807243	0.00624498	0.0463155	0.687042	0.00520508	0.0293111
CLIP4	protein_coding	1.0278	4.57182e-05	0.000863402	0.883962	0.000620158	0.00715792	0.352376	0.106423	0.300178
SLC7A11	protein_coding	1.02726	4.35821e-05	0.000832123	1.36092	1.60982e-07	4.98543e-06	1.89091	3.03661e-17	2.52247e-15
TMEM132A	protein_coding	1.02719	7.19662e-05	0.00127823	1.27501	1.74697e-06	4.32955e-05	1.00343	8.44745e-06	0.00011525
SPTBN1	protein_coding	1.02684	4.49844e-05	0.000852848	0.916611	0.000377674	0.00473914	-0.385838	0.0768674	0.238487
TMEM200A	protein_coding	1.02618	0.000122173	0.00200429	0.997292	0.000304093	0.00399109	1.30171	2.17644e-08	5.26319e-07
COL6A1	protein_coding	1.02559	4.94373e-05	0.000917878	1.30042	6.10051e-07	1.68456e-05	1.81851	5.01151e-16	3.49209e-14
CCR3	protein_coding	1.02531	4.62412e-05	0.000872288	1.12136	1.46764e-05	0.000283176	1.20966	3.88758e-08	8.97659e-07
CCR1	protein_coding	1.02492	4.67103e-05	0.000877623	1.11822	1.55534e-05	0.000298107	1.22086	2.949e-08	6.96142e-07
AC108734.3	lncRNA	1.02248	5.06579e-05	0.000935014	1.0098	9.64925e-05	0.00147595	0.798625	0.000268827	0.00242459
UBE2L6	protein_coding	1.02102	5.96554e-05	0.00108201	1.20758	4.0223e-06	9.11786e-05	1.52338	9.49267e-12	3.95253e-10
PRDX1	protein_coding	1.01991	4.9035e-05	0.000912205	1.09515	2.21069e-05	0.00041037	0.8625	7.76903e-05	0.00082767
SLC11A2	protein_coding	1.0198	4.99792e-05	0.000923713	1.11748	1.54212e-05	0.000295874	1.09543	5.95935e-07	1.07807e-05
TFEB	protein_coding	1.01788	5.29203e-05	0.000972011	1.13676	1.13934e-05	0.00022836	0.692659	0.00151835	0.0105791
AC069368.2	lncRNA	1.01766	0.000658951	0.00834538	1.29039	2.65038e-05	0.000480174	1.17236	5.7201e-06	8.2416e-05
AC020763.3	TEC	1.01702	0.00013409	0.00217277	0.800851	0.00380501	0.0312167	0.818803	0.000450132	0.00377397
RUFY3	protein_coding	1.01626	6.13933e-05	0.00111246	1.0919	2.81922e-05	0.000506868	0.902968	4.30818e-05	0.00049333
TUBB4B	protein_coding	1.01573	5.25247e-05	0.000965687	1.18976	4.22135e-06	9.50056e-05	0.197702	0.362038	0.640348
WSB2	protein_coding	1.01436	5.76918e-05	0.00105451	1.03216	6.73627e-05	0.00108569	0.842889	0.000120842	0.00121774
TPRA1	protein_coding	1.01435	5.66967e-05	0.00103834	1.12707	1.36427e-05	0.000265532	1.0467	1.89086e-06	3.07208e-05
CD48	protein_coding	1.01422	8.30744e-05	0.00143364	0.881822	0.000867599	0.00947477	0.2124	0.34754	0.626905
NPFFR2	protein_coding	1.0139	0.00136024	0.0151678	1.45081	6.44692e-06	0.000139118	0.774497	0.00573916	0.0319646
IRS1	protein_coding	1.01204	0.000157874	0.00249383	0.780983	0.00492602	0.0382009	0.540309	0.0213871	0.0923729
AP003778.1	lncRNA	1.01183	0.000624757	0.00802559	1.14102	0.000194949	0.00272349	0.525239	0.0490791	0.172368
PAQR5	protein_coding	1.01168	0.000118167	0.00194826	1.20968	7.94926e-06	0.000167273	1.36623	2.7508e-09	7.73595e-08
AC007991.3	lncRNA	1.00972	0.00010298	0.00173739	1.68946	3.32022e-10	1.57731e-08	1.93471	3.47678e-17	2.85643e-15
AC092353.2	lncRNA	1.00929	0.000439919	0.00599287	1.18289	6.55838e-05	0.00106132	1.28952	2.35927e-07	4.72205e-06
SIGLEC1	protein_coding	1.00716	0.000101252	0.00171239	0.913706	0.000611019	0.00706983	2.1718	4.49138e-21	6.16794e-19
ATF3	protein_coding	1.00451	9.64317e-05	0.00163717	1.33901	4.71059e-07	1.32402e-05	2.15539	4.24896e-21	5.87793e-19
KLF6	protein_coding	1.00423	7.91779e-05	0.00137903	1.06909	4.3948e-05	0.000757642	1.50773	1.54692e-11	6.24545e-10
AC007192.1	protein_coding	1.00173	6.57987e-05	0.00118545	1.12047	1.42245e-05	0.000275434	1.27481	6.80792e-09	1.79894e-07
AC011944.1	lncRNA	1.00169	0.000129538	0.00210807	1.06657	7.95623e-05	0.0012515	0.671985	0.00343515	0.0209834
EBF1	protein_coding	0.999084	7.46643e-05	0.00131255	1.19537	4.20797e-06	9.48177e-05	1.43098	1.08416e-10	3.88523e-09
HYDIN	protein_coding	0.997462	0.000338325	0.00478658	1.08308	0.000170794	0.00242161	0.295181	0.237461	0.502194
ATP2B1	protein_coding	0.995462	7.41274e-05	0.00130799	1.04476	5.14356e-05	0.000863825	0.635606	0.00350961	0.0213205
AC243829.1	lncRNA	0.995158	9.39603e-05	0.00160243	1.17316	7.76052e-06	0.000164085	1.29979	5.60089e-09	1.49646e-07
SDCBP	protein_coding	0.994821	7.45524e-05	0.0013118	0.920557	0.000347979	0.00442525	0.8015	0.000238395	0.0021815
AC109460.1	lncRNA	0.994594	0.000119855	0.00197264	1.19374	7.24255e-06	0.00015417	0.734952	0.00110595	0.00811838
DRAM1	protein_coding	0.993436	7.85671e-05	0.00137092	1.0695	3.52831e-05	0.00062307	0.730732	0.000819878	0.00632439
AC022816.1	lncRNA	0.992781	0.000301907	0.00433977	1.0902	0.00012279	0.00181775	1.44855	1.21339e-09	3.64096e-08
AC109322.1	lncRNA	0.992151	0.000160532	0.00252312	1.02152	0.000159652	0.00228629	0.595061	0.00968457	0.0488486
SDC4	protein_coding	0.99109	8.25375e-05	0.00142699	1.01658	8.40837e-05	0.00131168	0.392256	0.0719248	0.226894
ATP6V1H	protein_coding	0.990906	7.98036e-05	0.00138864	1.02146	7.47512e-05	0.00118571	0.792751	0.00027938	0.00250537
FCER1G	protein_coding	0.990878	8.21664e-05	0.00142248	0.996926	0.000113547	0.00169556	0.722946	0.000933359	0.00706933
AL121985.1	lncRNA	0.990689	0.000121961	0.00200429	0.86234	0.00115028	0.0119199	0.218663	0.334592	0.614028
AL161449.2	lncRNA	0.988821	8.12951e-05	0.00141199	1.05389	4.3513e-05	0.000751516	0.867143	7.05293e-05	0.000764365
SNORA7A	snoRNA	0.985694	0.000142573	0.00229053	1.04315	9.22511e-05	0.00142261	0.74329	0.00101631	0.0075967
DTX4	protein_coding	0.985389	8.92806e-05	0.00152954	1.09571	2.27017e-05	0.000420469	1.3287	1.73367e-09	5.07268e-08
SLC37A2	protein_coding	0.985081	8.78831e-05	0.00151109	0.893374	0.000518194	0.00614911	0.731273	0.000795479	0.00615384
TNFSF15	protein_coding	0.981727	0.000126497	0.00206571	0.858767	0.00110953	0.0115804	1.00218	7.21023e-06	0.000100261
LINC01581	lncRNA	0.981686	9.47517e-05	0.001613	0.923761	0.00034052	0.00434814	0.585721	0.00721403	0.0385363
CARD19	protein_coding	0.98096	0.000110929	0.00184392	1.06434	4.53796e-05	0.000778055	1.05991	1.6981e-06	2.8e-05
TMEM79	protein_coding	0.98041	0.00011077	0.00184392	0.85398	0.00103351	0.0109629	0.591393	0.00729394	0.0388638
DUSP10	protein_coding	0.979936	9.53124e-05	0.00162109	1.01864	7.8129e-05	0.00123101	0.883643	5.23408e-05	0.000586853
LHFPL2	protein_coding	0.977466	0.000103177	0.00173759	1.05065	4.88156e-05	0.000826447	1.35393	8.98706e-10	2.74485e-08
AL078604.4	lncRNA	0.976719	0.000109919	0.00183637	1.12623	1.46843e-05	0.000283176	1.29559	4.80228e-09	1.29256e-07
CXCL3	protein_coding	0.976139	0.000391986	0.0054356	1.3583	1.60148e-06	4.02719e-05	2.40994	1.38681e-23	2.39371e-21
AC009320.1	lncRNA	0.974422	0.000420863	0.0057934	0.881711	0.00224812	0.0204829	0.868271	0.000346534	0.00301141
GNPDA1	protein_coding	0.973879	0.000107591	0.00180387	0.876556	0.000670526	0.00761356	0.709709	0.00114949	0.00837911
LINC01588	lncRNA	0.972726	0.000161906	0.00254048	0.920803	0.000519042	0.00615282	0.590485	0.00854326	0.0441331
GSTO1	protein_coding	0.972636	0.000117568	0.00194178	0.895073	0.000551207	0.00647028	0.718142	0.00106668	0.00788859
ATP6V1A	protein_coding	0.971004	0.000109114	0.00182698	0.979633	0.000142523	0.00206541	0.840447	0.000117083	0.00118814
SDC2	protein_coding	0.970669	0.000109586	0.00183242	1.13679	1.07843e-05	0.000217765	1.21915	2.88642e-08	6.83944e-07
PARP14	protein_coding	0.970452	0.000110614	0.00184392	1.13713	1.07995e-05	0.000217839	1.69082	2.99035e-14	1.71526e-12
PACSIN3	protein_coding	0.97001	0.00110672	0.0127485	0.972497	0.00163293	0.0157772	1.10475	1.85961e-05	0.000233089
NMB	protein_coding	0.969922	0.000296729	0.00427839	1.07075	0.000103959	0.00156603	0.421492	0.076988	0.238703
RNF185-AS1	lncRNA	0.969497	0.000273403	0.00399849	0.985428	0.000334512	0.00430055	0.796707	0.000615924	0.00496486
GPD2	protein_coding	0.968482	0.00011543	0.00191041	0.958811	0.000199135	0.00276968	0.571093	0.00870656	0.0448277
FIRRE	lncRNA	0.966596	0.000164229	0.00256667	1.11749	2.39775e-05	0.000440327	0.618964	0.0056457	0.0315371
OVCH1-AS1	lncRNA	0.965471	0.000157067	0.00249153	0.874282	0.000868954	0.00948407	0.35845	0.10746	0.301894
USP41	protein_coding	0.96497	0.0021396	0.0219612	1.63592	1.82614e-07	5.58202e-06	2.23043	1.11113e-17	9.58935e-16
KCNMA1	protein_coding	0.964938	0.000211951	0.00318772	0.730417	0.00661424	0.0483693	0.501053	0.0281809	0.11351
MIR6847	miRNA	0.964868	0.000644147	0.00818853	0.920131	0.00181248	0.0172085	0.935273	0.000156201	0.00151796
HLA-DMB	protein_coding	0.96462	0.000204165	0.00309782	0.850273	0.00147752	0.0145553	-0.12852	0.582625	0.810283
SLC35E3	protein_coding	0.962648	0.000157717	0.00249343	1.08737	3.3547e-05	0.000595502	0.7092	0.0013856	0.00979226
ATP6AP1	protein_coding	0.962522	0.0001267	0.002067	1.05809	4.15688e-05	0.000722228	0.788279	0.000303569	0.00268516
ZCCHC2	protein_coding	0.962299	0.000136211	0.00219957	0.955556	0.000224353	0.00306838	1.13936	2.36908e-07	4.73664e-06
GMFB	protein_coding	0.96021	0.000145573	0.00233045	0.861643	0.000891232	0.00968239	0.724032	0.00098573	0.00740341
KITLG	protein_coding	0.958586	0.000174044	0.00269062	1.04324	7.11712e-05	0.00113657	1.48101	3.89092e-11	1.49395e-09
LGALS8-AS1	lncRNA	0.958442	0.000773172	0.00947627	0.766119	0.00987779	0.0657126	0.33762	0.186915	0.434451
NIBAN2	protein_coding	0.956505	0.00014343	0.00230233	1.11767	1.58629e-05	0.00030373	1.3404	1.29044e-09	3.85982e-08
CYP19A1	protein_coding	0.956161	0.000428493	0.00588124	1.39802	5.14512e-07	1.43546e-05	1.76679	6.72714e-14	3.65793e-12
SGSH	protein_coding	0.955641	0.000164256	0.00256667	1.0784	3.57045e-05	0.000629333	0.862718	9.37309e-05	0.000974822
SLC2A5	protein_coding	0.955212	0.000140695	0.00226228	0.942877	0.00024949	0.00335859	0.260051	0.230702	0.493792
CPEB1	protein_coding	0.953041	0.000447155	0.00607106	1.06842	0.000142585	0.00206541	0.314285	0.195664	0.447565
WTAP	protein_coding	0.9529	0.000147333	0.00235296	1.17826	5.27156e-06	0.000115791	1.09983	5.33436e-07	9.73809e-06
IGSF8	protein_coding	0.95285	0.000171401	0.00265848	1.2861	8.86855e-07	2.34917e-05	1.05715	1.78088e-06	2.91605e-05
RNF13	protein_coding	0.952228	0.000150057	0.0023924	0.964152	0.000184476	0.00259643	0.72779	0.000849236	0.00651612
MAFB	protein_coding	0.952076	0.000152827	0.00243451	1.01888	8.02684e-05	0.00125945	1.59919	6.21065e-13	3.01152e-11
AC011511.5	lncRNA	0.951012	0.000169765	0.00263962	1.14956	1.01761e-05	0.000206812	1.56105	2.52919e-12	1.14385e-10
AC020931.1	lncRNA	0.950293	0.000816106	0.00989037	0.947166	0.00132328	0.013342	1.21008	8.21448e-07	1.45799e-05
MMACHC	protein_coding	0.948314	0.000157661	0.00249343	1.0319	6.31193e-05	0.00102978	0.794724	0.000269278	0.00242654
AC100810.1	lncRNA	0.948108	0.000185838	0.00284263	0.933221	0.00034255	0.00436795	0.721615	0.00107654	0.00794277
FGL1	protein_coding	0.947533	0.000473074	0.00640451	0.652901	0.0218703	0.118527	0.343678	0.154582	0.384952
LINC01088	lncRNA	0.947152	0.000164941	0.00257523	0.609818	0.0176337	0.101117	-0.822003	0.000180769	0.00171249
PAX5	protein_coding	0.946813	0.00195373	0.0204091	0.861482	0.00803949	0.0561157	1.06299	6.82772e-05	0.000742095
ANKUB1	protein_coding	0.944696	0.000168774	0.00262638	0.954765	0.000212402	0.00292829	0.72478	0.000891248	0.00679047
AC005786.3	lncRNA	0.944389	0.000185228	0.00283685	1.12037	1.64871e-05	0.000313454	1.07917	1.00124e-06	1.7523e-05
CD55	protein_coding	0.944345	0.000198965	0.00303112	0.882557	0.000711237	0.00798924	0.390277	0.0771817	0.239146
PPIF	protein_coding	0.944135	0.000169987	0.00264089	1.1613	7.18087e-06	0.000153227	1.36736	5.82813e-10	1.86164e-08
APOC1	protein_coding	0.944066	0.000173654	0.00268679	0.972903	0.000164636	0.00234697	0.76502	0.00046463	0.0038748
AC016831.4	lncRNA	0.943211	0.00140238	0.0155093	0.189279	0.57947	0.835531	0.952442	0.000187742	0.00177318
PI4K2A	protein_coding	0.941758	0.00020814	0.00313792	1.04129	6.69738e-05	0.00108052	1.08039	1.09797e-06	1.90443e-05
TMEM86A	protein_coding	0.93972	0.000210432	0.00316741	0.913253	0.000453911	0.0055124	0.814312	0.000225185	0.00206867
DENND5A	protein_coding	0.939628	0.000189172	0.00289128	0.952008	0.000229912	0.00313531	0.657506	0.00262919	0.0168078
TRIM34	protein_coding	0.938765	0.000268657	0.00393688	1.0847	4.26687e-05	0.000738965	1.32538	3.84178e-09	1.05363e-07
ST20	protein_coding	0.937211	0.000228569	0.00339967	0.854901	0.00106616	0.0112146	0.441334	0.0462005	0.164772
SETDB2	protein_coding	0.936022	0.000192564	0.00293836	0.856738	0.000869672	0.00948641	0.302546	0.163787	0.399817
TMEM144	protein_coding	0.934977	0.00022666	0.00337394	0.832996	0.00137379	0.0137452	0.592224	0.0072395	0.0386504
AC007319.1	lncRNA	0.934682	0.000522392	0.00695723	1.08892	8.73543e-05	0.00135597	1.29954	2.75007e-08	6.56597e-07
LILRB4	protein_coding	0.934559	0.000214856	0.00321858	0.829813	0.00135724	0.0136085	0.901316	4.18724e-05	0.000481532
TCEAL9	protein_coding	0.934478	0.00108612	0.0125631	1.17395	6.40307e-05	0.00104195	0.946082	0.000143272	0.00141054
RNVU1-27	snRNA	0.933257	0.000373029	0.00520721	0.96708	0.000342766	0.00436795	0.791886	0.000531584	0.00435783
AC016876.2	lncRNA	0.932063	0.000201253	0.0030635	0.968888	0.000167539	0.00238286	0.945251	1.51943e-05	0.000195935
TRIM6-TRIM34	protein_coding	0.931659	0.000292168	0.00422231	1.07188	5.28266e-05	0.000880133	1.31713	4.69303e-09	1.27043e-07
MPP1	protein_coding	0.931376	0.000212681	0.0031936	0.915864	0.000387196	0.0048297	0.909547	3.29959e-05	0.000390431
SLC43A3	protein_coding	0.931328	0.000205416	0.00310679	1.02847	6.66435e-05	0.00107675	0.670054	0.00209186	0.013897
POPDC3	protein_coding	0.931234	0.000729735	0.00906875	1.28661	5.62777e-06	0.000122989	1.49389	4.25941e-10	1.38644e-08
AC006153.1	lncRNA	0.93084	0.000578308	0.00755187	0.999018	0.000355748	0.00450296	0.514721	0.0311091	0.12265
RAP2B	protein_coding	0.929729	0.000215143	0.00322031	0.946014	0.000244735	0.00330637	0.610167	0.00513164	0.0289582
DAB2	protein_coding	0.929486	0.000219903	0.00328894	0.897247	0.000508353	0.0060618	0.914561	3.00607e-05	0.000357951
VIM	protein_coding	0.9292	0.000212282	0.00319016	0.961102	0.000190502	0.00267128	0.630463	0.00377527	0.0226565
TDO2	protein_coding	0.928874	0.000246941	0.00364417	0.9721	0.000190042	0.00266682	1.57134	1.9883e-12	9.05758e-11
AC006116.7	lncRNA	0.928626	0.000229538	0.00341139	1.01162	9.45565e-05	0.00145223	0.59679	0.00640174	0.0349412
MARCKS	protein_coding	0.928271	0.000214458	0.00321517	0.98474	0.000132007	0.00193146	1.12192	3.13095e-07	6.04161e-06
ALK	protein_coding	0.927944	0.000441119	0.00600209	0.865056	0.00156683	0.0152874	0.236006	0.315405	0.592751
MCOLN1	protein_coding	0.926992	0.000356484	0.00500219	1.04087	9.84783e-05	0.00149782	0.846136	0.000187442	0.00177124
CECR2	protein_coding	0.926192	0.00057569	0.00752872	0.694982	0.0131771	0.0819117	0.890156	0.000155812	0.00151496
ABL2	protein_coding	0.924906	0.000238125	0.0035251	1.00793	9.77849e-05	0.00149088	1.00367	4.8725e-06	7.13951e-05
AC138894.1	protein_coding	0.924667	0.000279676	0.00407618	0.794331	0.00237947	0.0215133	0.460164	0.0378394	0.142639
GALNT6	protein_coding	0.923959	0.000250992	0.00369238	0.924804	0.000358873	0.00453643	0.512014	0.0194746	0.0858268
DHRS3	protein_coding	0.921274	0.000296359	0.00427633	0.934291	0.000358227	0.0045313	0.523281	0.0182512	0.0816594
CENPA	protein_coding	0.920153	0.000258807	0.00380439	0.921673	0.000364711	0.00459617	0.829335	0.000154893	0.00150758
CYP27A1	protein_coding	0.919854	0.000244175	0.003609	1.01684	7.98153e-05	0.00125339	0.923015	2.39716e-05	0.000290968
HERC6	protein_coding	0.918599	0.000331876	0.00471303	1.06582	5.20002e-05	0.000870207	2.01137	8.50844e-19	8.42515e-17
SNORD13	snoRNA	0.918489	0.00271846	0.0265712	1.20176	0.000118806	0.00176293	0.828017	0.00205004	0.0136722
C9	protein_coding	0.916854	0.000266358	0.00390929	0.881657	0.000632632	0.00726641	0.908102	3.40467e-05	0.000402359
AC008760.1	lncRNA	0.916517	0.000504223	0.00675824	1.18692	1.1928e-05	0.000237809	0.987161	1.74035e-05	0.000220047
SNORA17B	snoRNA	0.915684	0.000583908	0.00760003	0.879844	0.00140362	0.0139622	0.161236	0.499309	0.755085
UPB1	protein_coding	0.9152	0.00320978	0.0304421	1.20542	0.000175764	0.00248308	1.01441	0.000174818	0.00166112
RSC1A1	protein_coding	0.914902	0.000314814	0.00450468	0.779944	0.00277644	0.0242761	0.730937	0.000945101	0.00715251
HSPA1A	protein_coding	0.91486	0.000285172	0.00414346	1.12748	1.41662e-05	0.000274588	0.962768	1.19495e-05	0.000157546
IL1R1	protein_coding	0.914334	0.000323717	0.00461108	1.02848	8.45463e-05	0.00131672	0.874729	7.91715e-05	0.000842019
RIPK2	protein_coding	0.914185	0.000318784	0.00455112	1.03996	6.8861e-05	0.00110435	0.735625	0.000877889	0.00671404
P2RX4	protein_coding	0.914158	0.000278239	0.00405837	0.936969	0.00028562	0.00378286	0.879408	5.95534e-05	0.000656763
CD9	protein_coding	0.911376	0.000364097	0.0050872	0.876312	0.000859523	0.00939745	0.642665	0.00391913	0.0233337
OSGIN2	protein_coding	0.911004	0.000297641	0.00428826	1.05683	4.53292e-05	0.000777896	0.682527	0.0018186	0.0123565
MICALL1	protein_coding	0.910363	0.000344432	0.00486204	1.16765	8.356e-06	0.000174153	1.00465	5.99531e-06	8.57763e-05
ADIPOR1	protein_coding	0.908782	0.000293656	0.00424057	0.998973	0.000107761	0.00161942	0.855264	9.07997e-05	0.000949059
LINC01579	lncRNA	0.908163	0.000298878	0.00430279	0.848782	0.000980918	0.0105055	0.508298	0.0196101	0.0863028
SCAMP1	protein_coding	0.905747	0.000326058	0.00464091	0.769227	0.00291127	0.0252909	0.493968	0.0240021	0.100978
S1PR2	protein_coding	0.905462	0.000426582	0.00586356	1.1732	9.76175e-06	0.00019925	1.3609	1.44036e-09	4.28104e-08
ITGAX	protein_coding	0.905189	0.000317971	0.00454296	1.02311	7.59218e-05	0.00120024	0.96469	1.0881e-05	0.000144572
NSMAF	protein_coding	0.903456	0.000313915	0.00449524	0.852527	0.000911939	0.00989026	0.57421	0.0082845	0.0430684
MCC	protein_coding	0.902496	0.000440096	0.00599287	0.850615	0.00130045	0.0131652	0.479066	0.0326705	0.127895
RDX	protein_coding	0.901968	0.000319449	0.00455717	0.951547	0.000218154	0.00299664	1.03006	2.52259e-06	3.97156e-05
AC109460.3	lncRNA	0.901191	0.000357602	0.00501224	0.983965	0.000149951	0.00216379	0.656595	0.00278108	0.0175935
TRIM67	protein_coding	0.900622	0.00185336	0.0195011	0.885919	0.00348987	0.0292529	1.26644	3.92532e-07	7.38509e-06
MX2	protein_coding	0.899958	0.000349233	0.00492243	1.06887	3.68832e-05	0.000647688	2.18263	5.65428e-22	8.71964e-20
AC011611.3	lncRNA	0.899723	0.000554741	0.00730341	1.2819	1.85961e-06	4.59662e-05	1.6415	7.30177e-13	3.51344e-11
MTBP	protein_coding	0.899358	0.000339515	0.00479811	0.789227	0.00215079	0.01972	0.190571	0.380686	0.658899
AP000781.2	protein_coding	0.899038	0.000337794	0.00478267	0.986074	0.000130581	0.00191356	0.622717	0.00423564	0.024779
AC010186.3	lncRNA	0.898803	0.000389712	0.00541202	0.92293	0.000393963	0.00490115	0.510008	0.0206694	0.0900364
IL7R	protein_coding	0.897813	0.000512494	0.00685934	1.00733	0.000154975	0.00222777	1.901	6.71657e-17	5.28726e-15
CLN8	protein_coding	0.897665	0.000357733	0.00501224	0.943545	0.000259845	0.003493	0.8301	0.000149822	0.00146201
ARRDC3	protein_coding	0.89762	0.000354757	0.0049891	0.98155	0.000144675	0.00209247	1.11867	3.60424e-07	6.85644e-06
RIN2	protein_coding	0.896263	0.000383054	0.00532349	0.769895	0.00293549	0.0254544	0.991449	6.73251e-06	9.4597e-05
PFKFB4	protein_coding	0.895544	0.000410199	0.00566315	0.761831	0.00341027	0.0286621	0.619006	0.0049923	0.0283761
AC012443.2	lncRNA	0.894648	0.000780147	0.00952811	0.88412	0.00133556	0.0134268	0.819132	0.000427062	0.00360788
MSMO1	protein_coding	0.8946	0.000382568	0.00532066	0.895132	0.00053733	0.00634567	0.484706	0.0266273	0.109238
CBLB	protein_coding	0.894231	0.00037738	0.00525627	0.893271	0.000540681	0.00638126	0.827604	0.000157168	0.00152499
CLN3	protein_coding	0.89309	0.000436331	0.00596277	0.738643	0.00461941	0.0362556	0.438831	0.0470912	0.167165
C3AR1	protein_coding	0.893087	0.000474126	0.00641415	0.908512	0.000547065	0.00643646	1.39461	4.7831e-10	1.54355e-08
AP003550.1	lncRNA	0.890406	0.00061489	0.00792043	0.984129	0.00023883	0.00323587	0.625418	0.00594693	0.0328689
CCR5	protein_coding	0.88939	0.00395468	0.0356243	1.64059	8.91631e-08	2.91947e-06	1.38037	1.42641e-07	2.91873e-06
ARL8A	protein_coding	0.888712	0.000439707	0.00599287	0.979378	0.000165042	0.00235097	0.734041	0.000849987	0.00651923
MMP19	protein_coding	0.888702	0.000537003	0.00710662	1.02681	0.000103641	0.00156248	1.76991	5.25683e-15	3.28578e-13
AC023787.2	lncRNA	0.888673	0.000627318	0.008053	0.746796	0.00527375	0.0403729	0.104894	0.647453	0.847386
LINC01135	lncRNA	0.888652	0.00177906	0.0188775	1.1532	7.85401e-05	0.00123645	0.625262	0.0131294	0.0628062
HPS3	protein_coding	0.887565	0.000427591	0.00587314	0.812755	0.00166673	0.0160708	0.301629	0.1679	0.405922
KCNC4	protein_coding	0.887154	0.000514287	0.00687508	0.849802	0.00121246	0.0124143	1.00443	6.56889e-06	9.27136e-05
TLR5	protein_coding	0.886121	0.000475337	0.00642592	0.685656	0.00843259	0.0581494	0.260105	0.239142	0.503832
DDI2	protein_coding	0.885589	0.000424826	0.00584369	0.862877	0.000819053	0.00901245	0.663814	0.00236755	0.0154342
PTX3	protein_coding	0.883112	0.000634691	0.00810918	1.08546	4.56015e-05	0.000780439	0.558245	0.013303	0.0635173
GYPC	protein_coding	0.882708	0.000435295	0.00595293	0.908692	0.000420239	0.00517006	0.513067	0.0184322	0.0822151
SPNS1	protein_coding	0.882261	0.000478525	0.00645975	0.975652	0.000172418	0.00243946	0.634293	0.0038903	0.0231987
AC114778.1	misc_RNA	0.882154	0.000775899	0.00948852	0.967346	0.000354285	0.00448746	0.808469	0.000404796	0.00344264
NCF2	protein_coding	0.882028	0.000431331	0.00591589	0.821244	0.00138826	0.0138326	0.685175	0.00164765	0.0113466
DOCK4-AS1	lncRNA	0.881756	0.000809219	0.00982586	0.977984	0.000319401	0.00415155	1.19955	1.73812e-07	3.52762e-06
ST20-MTHFS	protein_coding	0.881128	0.000490675	0.00660013	0.783394	0.00252965	0.0225469	0.36729	0.0945829	0.276189
BLNK	protein_coding	0.880425	0.000782607	0.00955196	0.911096	0.000764314	0.00851237	0.653924	0.00428457	0.0249984
AIFM2	protein_coding	0.878719	0.000758061	0.00934314	1.00813	0.000182256	0.00256901	0.835574	0.000250518	0.00228466
TNFAIP6	protein_coding	0.878302	0.000499117	0.00669456	1.1844	5.33139e-06	0.00011689	1.47389	3.31218e-11	1.27958e-09
PARP15	protein_coding	0.877785	0.00068417	0.0086242	0.839193	0.00162948	0.01576	0.647248	0.00403508	0.0238678
TGIF1	protein_coding	0.877119	0.000529671	0.00703429	0.954069	0.0002464	0.00332411	0.889598	5.54101e-05	0.000617952
SRXN1	protein_coding	0.876871	0.000558182	0.00733028	1.01224	0.000107864	0.00161968	1.22307	3.80512e-08	8.82732e-07
PDGFRA	protein_coding	0.876786	0.00254787	0.0252709	1.0112	0.000776759	0.0086276	0.818641	0.00123546	0.00890572
AKR1A1	protein_coding	0.87482	0.000487046	0.00656067	0.855971	0.000880438	0.00958722	0.650734	0.00282267	0.0178267
AKAP12	protein_coding	0.874247	0.00121226	0.0137456	0.505448	0.0748671	0.281835	-0.110584	0.666066	0.85872
AP001029.2	lncRNA	0.873928	0.000867826	0.0103954	0.852209	0.00162367	0.0157119	0.638134	0.00548057	0.0307245
TTC39A	protein_coding	0.873082	0.00226885	0.0229134	0.844302	0.00488534	0.0379323	0.765737	0.00234095	0.0152873
AL355315.1	protein_coding	0.87288	0.000701526	0.00879591	0.893477	0.000750806	0.00837387	0.964242	1.7313e-05	0.000219268
VIM-AS1	lncRNA	0.872577	0.00051941	0.00692731	1.0235	7.60611e-05	0.00120143	0.611693	0.00511361	0.0288738
PABPC4	protein_coding	0.872219	0.00049509	0.00665476	0.835813	0.00113368	0.0117803	0.542375	0.0125224	0.0603812
BBS5	protein_coding	0.872057	0.00117282	0.0133465	1.01853	0.000231576	0.00315118	1.20783	2.39086e-07	4.77332e-06
AC113418.1	lncRNA	0.871114	0.00120498	0.0136712	0.961732	0.000556289	0.00650845	1.93238	2.06692e-16	1.50143e-14
AC100858.2	lncRNA	0.869234	0.000712573	0.00889889	0.953493	0.00031515	0.00410195	1.02133	5.16785e-06	7.54875e-05
AC027237.3	lncRNA	0.868873	0.00107193	0.0124235	1.09807	6.30154e-05	0.00102898	1.17917	3.64634e-07	6.92253e-06
CCSER2	protein_coding	0.868649	0.000568857	0.00745487	0.876249	0.000712185	0.00799292	0.670896	0.00221204	0.0145617
NFKBIA	protein_coding	0.868408	0.000526138	0.00699723	1.10791	1.77192e-05	0.00033385	1.3546	7.97655e-10	2.46157e-08
AL136456.1	lncRNA	0.868351	0.00200932	0.0208627	0.953565	0.00115561	0.0119555	0.573451	0.0216728	0.0933069
IFITM3	protein_coding	0.868028	0.00115105	0.0131624	0.982225	0.000343526	0.00437467	1.71197	1.79385e-13	9.27185e-12
CD5L	protein_coding	0.867602	0.00157929	0.0171242	0.475468	0.0993467	0.336385	0.447045	0.0662845	0.214017
VAC14	protein_coding	0.866884	0.000552296	0.00728853	0.798788	0.00191013	0.0179497	0.815131	0.000191543	0.00180365
CD82	protein_coding	0.865494	0.000582544	0.00759726	0.997207	0.000116707	0.00173862	1.05183	1.72517e-06	2.83719e-05
LAMTOR3	protein_coding	0.864893	0.000637108	0.00812335	0.781251	0.00266248	0.0234001	0.607359	0.00584589	0.0324217
CAHM	lncRNA	0.863867	0.00382596	0.0347137	0.654167	0.0380305	0.177144	0.805885	0.00215618	0.0142488
GRAMD4	protein_coding	0.86366	0.000569893	0.00746326	0.886434	0.000571473	0.0066613	0.637442	0.00341699	0.0208996
ANXA2	protein_coding	0.862051	0.000588397	0.00764082	0.929612	0.000309193	0.00403835	0.544133	0.0124437	0.060136
MIR4751	miRNA	0.861588	0.00143619	0.0158367	0.876907	0.0017361	0.0166207	1.46708	3.88833e-10	1.27533e-08
AL121758.1	protein_coding	0.86121	0.000695012	0.00874916	0.994474	0.000140844	0.00204647	1.19702	7.17163e-08	1.58551e-06
PEDS1	protein_coding	0.860306	0.000631343	0.00808815	1.03975	5.99777e-05	0.000986208	0.886564	5.34584e-05	0.00059867
LGALS3BP	protein_coding	0.860062	0.0029382	0.028366	0.939292	0.00167595	0.0161267	1.46345	3.31045e-09	9.19831e-08
LACC1	protein_coding	0.859961	0.000607199	0.00785052	1.03081	6.52841e-05	0.00105869	1.02911	2.66351e-06	4.17246e-05
IER5L	protein_coding	0.859817	0.00067839	0.00856281	1.07939	3.43929e-05	0.000609061	0.882888	6.27782e-05	0.000687891
SLC38A6	protein_coding	0.85972	0.000608833	0.00785853	0.812595	0.00158402	0.0154152	0.553437	0.0110315	0.0543742
SAMD9L	protein_coding	0.858903	0.000644394	0.00818853	0.942282	0.000270487	0.0036141	1.5399	4.26548e-12	1.87941e-10
C19orf71	protein_coding	0.858802	0.000802532	0.00975723	0.966716	0.000245879	0.00331946	0.662355	0.0030312	0.0189151
ACSL1	protein_coding	0.858529	0.00061658	0.00793679	1.01786	7.96788e-05	0.00125229	1.35333	8.55161e-10	2.62463e-08
EAF1	protein_coding	0.857839	0.00066828	0.0084465	0.793112	0.00217606	0.0199129	0.502726	0.0217592	0.0935935
PTAFR	protein_coding	0.857756	0.000634038	0.00810918	1.07615	3.16137e-05	0.000563549	1.38611	3.57255e-10	1.17919e-08
ATOX1	protein_coding	0.857728	0.000652352	0.00827293	0.947047	0.000250569	0.0033707	1.04681	1.93162e-06	3.1275e-05
RDH12	protein_coding	0.857692	0.00142531	0.0157444	0.742432	0.00756903	0.0536057	0.522539	0.0276502	0.112139
SNTB1	protein_coding	0.856179	0.000628518	0.00805743	0.741332	0.0038536	0.0315173	0.280299	0.196232	0.448533
AC067852.1	lncRNA	0.855521	0.000666742	0.00843439	0.890168	0.000565884	0.00660431	0.623104	0.00435152	0.0253387
SLC3A2	protein_coding	0.855065	0.000651468	0.00826729	1.01649	8.19599e-05	0.00128173	1.03754	2.21217e-06	3.52114e-05
PPIL6	protein_coding	0.854794	0.00100559	0.0117267	0.859729	0.00134965	0.0135468	0.430812	0.0580945	0.194413
AC093525.1	protein_coding	0.853332	0.000786998	0.00959313	0.939407	0.000326035	0.00422033	0.725653	0.00104717	0.00777487
LONRF3	protein_coding	0.853056	0.00073301	0.00909386	0.812162	0.00174117	0.0166524	0.469257	0.0326139	0.1277
AL158151.1	lncRNA	0.852336	0.000754469	0.00931105	1.06465	4.3766e-05	0.000755194	0.873982	7.42389e-05	0.000797676
AL133415.1	lncRNA	0.852166	0.000705177	0.00882994	0.845997	0.00105371	0.0111147	0.552986	0.011416	0.055918
LINC01344	lncRNA	0.851358	0.00437291	0.0385622	1.1492	0.000164604	0.00234697	1.0419	4.52701e-05	0.000513698
AC136475.1	lncRNA	0.850528	0.00143129	0.015792	0.963276	0.000444536	0.00542398	1.69618	2.76476e-13	1.40584e-11
CATIP-AS2	lncRNA	0.850303	0.00076277	0.00938277	0.97655	0.0001709	0.00242161	0.886791	5.66754e-05	0.000630196
DDX58	protein_coding	0.849916	0.000775723	0.00948852	1.0951	2.61982e-05	0.000475095	1.78399	1.83879e-15	1.20962e-13
AC087273.2	lncRNA	0.849875	0.00260387	0.025745	0.717897	0.015283	0.0909841	0.343759	0.180985	0.426058
USF2	protein_coding	0.849135	0.000767748	0.00943168	0.871604	0.000775869	0.0086228	0.565954	0.00992905	0.0497749
ATP6V1C1	protein_coding	0.848981	0.00070717	0.00884314	0.862255	0.00080506	0.00888439	0.571016	0.00870686	0.0448277
SLC38A5	protein_coding	0.8487	0.00272453	0.0266082	0.698174	0.0191607	0.107615	1.16349	2.37029e-06	3.74745e-05
SULF2	protein_coding	0.848615	0.000842026	0.0101328	0.356881	0.172286	0.468605	-0.29859	0.1798	0.424278
SNN	protein_coding	0.848127	0.000747731	0.00924605	0.96363	0.000195092	0.00272349	0.715605	0.00107705	0.00794341
MIR22HG	lncRNA	0.84802	0.00155841	0.0169529	1.12538	4.31919e-05	0.000747338	1.44779	5.38595e-10	1.72626e-08
SLC38A7	protein_coding	0.847616	0.000869566	0.0104044	0.768755	0.00329965	0.0279315	0.733005	0.000948644	0.00717355
CACNA1E	protein_coding	0.847364	0.000769331	0.00944498	0.866767	0.000808584	0.00891285	0.00725392	0.974882	0.992824
MYBPH	protein_coding	0.847222	0.00146507	0.0161175	0.747444	0.00668488	0.0488291	0.163321	0.49505	0.751904
TLE3	protein_coding	0.84486	0.000778789	0.00951769	0.639929	0.0129759	0.0810888	0.323916	0.137729	0.355453
GSR	protein_coding	0.844815	0.00074548	0.00922428	0.954709	0.000209693	0.00289556	1.03767	2.1579e-06	3.44935e-05
ELOVL7	protein_coding	0.844638	0.00170211	0.0181941	0.858718	0.00205927	0.0190568	0.43857	0.0656068	0.212302
MMP9	protein_coding	0.844594	0.000738904	0.00916095	1.15788	7.37658e-06	0.000156669	1.72219	1.01991e-14	6.2099e-13
AC110795.1	lncRNA	0.843854	0.000756758	0.00933319	0.909779	0.000408001	0.00505247	1.05885	1.34966e-06	2.27328e-05
CYP27B1	protein_coding	0.841132	0.0012915	0.0144811	0.843613	0.0017357	0.0166207	1.11962	9.0136e-07	1.58636e-05
UAP1L1	protein_coding	0.84066	0.000828031	0.00998801	0.798962	0.00195739	0.0182845	0.626564	0.00415478	0.0244122
GPR85	protein_coding	0.840123	0.000895919	0.0106588	0.808921	0.00184741	0.0174823	0.150666	0.494044	0.751228
AC124242.1	lncRNA	0.839625	0.00139973	0.0154891	0.710014	0.00899268	0.0610738	0.349068	0.132319	0.346528
PPIL3	protein_coding	0.83902	0.000999698	0.0116724	0.941916	0.000329815	0.00425757	0.25654	0.249534	0.516644
LACTB	protein_coding	0.838536	0.000850208	0.0102209	1.01103	9.29778e-05	0.00143265	0.8131	0.000204613	0.00190385
AL109923.1	lncRNA	0.838434	0.00180015	0.0190583	0.803282	0.00389026	0.0317006	0.428665	0.0706965	0.224108
CORO1C	protein_coding	0.837796	0.000820542	0.00993773	0.84906	0.000954026	0.0102817	0.830634	0.000140381	0.00138861
WASL-DT	lncRNA	0.837692	0.0034249	0.0318256	0.292212	0.335227	0.66395	0.409473	0.113717	0.313845
ATP6V1B2	protein_coding	0.837344	0.000822303	0.00994627	0.775706	0.00250387	0.0223593	0.732525	0.000768579	0.00597769
TMBIM1	protein_coding	0.837122	0.000879005	0.010504	0.91787	0.000386837	0.00482842	0.810435	0.000218488	0.00201502
AC073548.1	TEC	0.836777	0.000980909	0.0115029	0.943672	0.000301698	0.00396518	0.84061	0.000145951	0.00143315
MFSD12	protein_coding	0.836733	0.000875795	0.0104723	0.992468	0.000124965	0.0018485	0.857603	9.13381e-05	0.000953097
MOAP1	protein_coding	0.835866	0.000953041	0.0112532	0.871164	0.000805887	0.00888832	0.508778	0.0207789	0.0904521
AC010186.4	lncRNA	0.834692	0.000998277	0.0116631	0.920798	0.000414548	0.00511388	0.655746	0.00298086	0.01868
DLGAP1	protein_coding	0.833955	0.00166617	0.0178668	0.663624	0.0156805	0.0926971	0.483672	0.0371186	0.140796
CTSA	protein_coding	0.833723	0.000882539	0.0105302	0.844736	0.00102875	0.0109246	0.686751	0.00163358	0.0112579
KLHL12	protein_coding	0.832565	0.000908239	0.0107714	0.890512	0.000551887	0.00647028	0.786397	0.000320231	0.0028193
PABPC4-AS1	lncRNA	0.832096	0.000887289	0.0105762	0.796794	0.00191184	0.0179569	0.5245	0.0157759	0.07264
CPEB2	protein_coding	0.83125	0.000910277	0.0107888	0.803549	0.00177492	0.0169066	0.584012	0.00730468	0.038877
NOTCH2	protein_coding	0.83041	0.000900849	0.010704	0.761055	0.00299314	0.0258681	0.566852	0.00904967	0.0462037
SLC17A5	protein_coding	0.829099	0.000951553	0.0112426	0.759664	0.00315235	0.0269752	0.447272	0.0399892	0.148511
AC022413.2	lncRNA	0.828246	0.00111497	0.0128197	0.748561	0.00414611	0.0334169	0.649795	0.00332189	0.0204376
LFNG	protein_coding	0.827254	0.00122413	0.0138551	1.03313	8.7451e-05	0.00135635	1.09583	9.37732e-07	1.64729e-05
ADPRH	protein_coding	0.826692	0.00148121	0.0162476	0.797187	0.0029063	0.0252593	0.798024	0.000430441	0.00363316
SCARB2	protein_coding	0.826479	0.000966582	0.0113703	0.889585	0.000544219	0.00640697	1.04925	1.66863e-06	2.75866e-05
CNIH3	protein_coding	0.826298	0.000991269	0.0116028	0.835394	0.00118214	0.0121884	0.529299	0.0151592	0.0702995
SLC36A3	protein_coding	0.825914	0.00255468	0.025325	0.927483	0.00107671	0.0112941	0.610361	0.0109603	0.0540375
LIPA	protein_coding	0.824575	0.000989593	0.0115967	0.948327	0.00022982	0.00313531	1.41578	1.43784e-10	4.99105e-09
RILPL1	protein_coding	0.824574	0.00224296	0.0227006	1.02894	0.000208491	0.00288492	0.833452	0.000393996	0.0033648
AC025031.2	lncRNA	0.824398	0.00220302	0.0224349	0.719413	0.0100952	0.0668052	0.300376	0.206127	0.461949
AL133351.4	lncRNA	0.82318	0.0014897	0.0163123	1.00598	0.000163114	0.00232878	0.771771	0.000632259	0.00506615
TRMT5	protein_coding	0.823045	0.00111379	0.0128141	0.710474	0.00610292	0.0455485	0.363937	0.0973844	0.282029
COL22A1	protein_coding	0.822736	0.0017402	0.0185277	1.11519	3.63862e-05	0.000640153	2.23516	7.82096e-22	1.19629e-19
PARP12	protein_coding	0.822733	0.00108295	0.0125358	0.98782	0.000137088	0.00199805	1.3607	7.98106e-10	2.46157e-08
NDRG1	protein_coding	0.821545	0.00106556	0.0123648	0.581312	0.023713	0.126034	-0.303308	0.164581	0.400936
CBSL	protein_coding	0.820018	0.00146943	0.0161466	0.872126	0.00102859	0.0109246	-0.0632012	0.787441	0.920039
SPIRE1	protein_coding	0.819431	0.00115969	0.013237	0.849351	0.00104699	0.0110686	0.642019	0.00344764	0.0210461
BNIP3L	protein_coding	0.819356	0.00109451	0.0126385	0.703196	0.00626034	0.0464111	0.445931	0.0406659	0.15043
TRIP10	protein_coding	0.818849	0.00137283	0.0152721	1.10892	2.57203e-05	0.000468229	0.912571	4.33379e-05	0.000495961
EAF1-AS1	lncRNA	0.818111	0.00119447	0.0135682	0.759787	0.00337993	0.0284705	0.422258	0.0544528	0.186032
STEAP3-AS1	lncRNA	0.817494	0.00116764	0.0132955	0.814055	0.00164111	0.01584	0.116663	0.594439	0.817565
SIGLEC9	protein_coding	0.817237	0.00150345	0.0164279	0.659552	0.0131649	0.0819117	0.715934	0.00142813	0.0100482
PNPLA1	protein_coding	0.816746	0.00209513	0.0216207	0.853529	0.0018698	0.0176675	0.387956	0.0977149	0.282745
LRIG3	protein_coding	0.816207	0.00198876	0.0207062	0.582334	0.0336122	0.163329	0.368971	0.111711	0.310538
AC093849.2	lncRNA	0.815942	0.00483523	0.0417024	0.717733	0.0182266	0.103665	0.326041	0.221512	0.482465
GEM	protein_coding	0.815273	0.00179165	0.0189896	1.10544	3.9099e-05	0.000684051	1.30216	1.15259e-08	2.93038e-07
SCD	protein_coding	0.814368	0.00116672	0.0132932	0.611288	0.0173115	0.099868	-0.269264	0.216649	0.475827
AC084082.1	lncRNA	0.814364	0.0023554	0.0237113	0.703175	0.0115546	0.0738959	0.486429	0.0376332	0.142175
HELZ2	protein_coding	0.813714	0.00123029	0.0139081	0.991527	0.000129956	0.00190615	1.84441	1.95267e-16	1.42948e-14
SLC25A34	protein_coding	0.813019	0.00634153	0.0512023	0.857207	0.00507438	0.0391582	0.702366	0.0071198	0.0381087
STARD4-AS1	lncRNA	0.812917	0.00124038	0.0139802	0.548825	0.0333819	0.162515	-0.346739	0.114285	0.314902
TRIB3	protein_coding	0.81276	0.00124508	0.0140248	0.800466	0.0019567	0.0182845	0.160628	0.463021	0.728175
PNKD	protein_coding	0.811626	0.00121583	0.0137723	0.877082	0.000666592	0.00758258	0.791606	0.000292325	0.00260284
LINC02099	lncRNA	0.81129	0.00664483	0.0530601	0.303941	0.341548	0.669646	-0.542007	0.0621313	0.204205
RIT1	protein_coding	0.811257	0.00123124	0.0139105	1.02587	7.24326e-05	0.00115281	1.20204	4.80346e-08	1.09145e-06
SUGCT	protein_coding	0.807117	0.00155208	0.0168971	0.869746	0.000915194	0.00990847	0.465767	0.0363061	0.138328
NTAN1	protein_coding	0.806008	0.00173442	0.0184767	0.834533	0.00165361	0.0159525	0.435526	0.0527057	0.181571
SMPD2	protein_coding	0.805673	0.00143757	0.0158427	0.826411	0.00146544	0.0144854	0.478008	0.0297666	0.1186
SNORA73B	snoRNA	0.805192	0.00132132	0.0147952	0.711432	0.00564655	0.0426317	0.241891	0.26593	0.535732
LINC02541	lncRNA	0.804377	0.0015129	0.0165088	0.782852	0.0026633	0.0234001	0.74439	0.000753766	0.00588194
FEM1B	protein_coding	0.804237	0.00132495	0.0148182	0.817313	0.0014797	0.0145653	0.702542	0.00126835	0.00910444
SNX9	protein_coding	0.803058	0.00136415	0.0152025	0.966912	0.000178867	0.00252313	0.519175	0.017174	0.0778138
MRAS	protein_coding	0.802591	0.00135335	0.0150999	0.910671	0.00040445	0.00501508	0.871633	6.61214e-05	0.000720329
FZD4	protein_coding	0.802399	0.00217015	0.0222264	0.873887	0.00120282	0.0123423	-0.0221502	0.933697	0.976789
S100A10	protein_coding	0.801821	0.00171228	0.0182821	0.696625	0.00811535	0.0564532	0.434165	0.0516133	0.178601
UNC93B1	protein_coding	0.801465	0.00137062	0.0152566	0.87798	0.000642964	0.00736266	0.777111	0.000366649	0.00315848
AC234917.3	lncRNA	0.801094	0.00534601	0.044887	0.872141	0.00369802	0.0305764	0.582822	0.0215547	0.0929476
ZC3H12C	protein_coding	0.800994	0.00138398	0.015369	0.802347	0.00180019	0.0171239	1.07482	9.47957e-07	1.66215e-05
KCTD12	protein_coding	0.800851	0.00138513	0.0153727	0.788673	0.00214706	0.0197049	0.737004	0.000724113	0.00568592
AC008957.1	lncRNA	0.800773	0.00139143	0.0154244	0.869398	0.000729929	0.00817	0.88042	5.61533e-05	0.000625869
AC007387.2	lncRNA	0.799962	0.00430341	0.0381457	0.461815	0.119726	0.377407	-0.164472	0.542303	0.785926
SYS1	protein_coding	0.798066	0.00159067	0.0172376	0.677142	0.00906219	0.0614132	0.247354	0.26086	0.530976
FAM50A	protein_coding	0.797686	0.00166652	0.0178668	0.816998	0.00173302	0.0166081	0.608261	0.00591053	0.0326965
UXS1	protein_coding	0.797448	0.00146399	0.016115	0.846458	0.00100786	0.0107452	0.8118	0.000202133	0.00188638
SLC38A2	protein_coding	0.796709	0.00148678	0.0162992	0.711058	0.00568168	0.0428283	0.338367	0.119996	0.325256
RAB17	protein_coding	0.796577	0.00253821	0.0252015	0.730974	0.00742535	0.052926	-0.139648	0.556774	0.795126
CDK14	protein_coding	0.796416	0.00148111	0.0162476	0.838218	0.00112405	0.0116996	0.40009	0.0658092	0.212844
CSRNP1	protein_coding	0.795817	0.00224938	0.0227534	0.911981	0.000694388	0.00783731	1.54886	1.18815e-11	4.87011e-10
LRFN5	protein_coding	0.794858	0.00200694	0.0208493	0.999527	0.000162943	0.00232811	1.57292	3.24957e-12	1.4522e-10
AL049629.2	protein_coding	0.794587	0.00160674	0.0173718	0.762233	0.0032028	0.0273201	0.335181	0.125739	0.335174
GPRC5D-AS1	lncRNA	0.794558	0.00342292	0.0318256	0.798345	0.00472883	0.0369926	0.890717	0.000168483	0.00161397
FADS3	protein_coding	0.794449	0.00209866	0.0216234	0.904623	0.000669263	0.0076038	0.643597	0.00424475	0.0248169
CD164	protein_coding	0.794004	0.0015253	0.0166344	0.630487	0.0139919	0.0854836	0.435596	0.045145	0.162191
CD59	protein_coding	0.793683	0.00162416	0.0174899	0.761016	0.00324675	0.027645	0.342867	0.117226	0.320519
AC139019.1	lncRNA	0.792975	0.00293122	0.0283131	0.832762	0.00262035	0.0231622	1.0463	6.7841e-06	9.5038e-05
GNA15	protein_coding	0.792273	0.00160675	0.0173718	0.943086	0.000261816	0.00351449	1.18401	7.62956e-08	1.67703e-06
ARMCX1	protein_coding	0.792096	0.00239056	0.0240268	0.782043	0.00369706	0.0305764	0.415282	0.0700668	0.222713
SNORA48	snoRNA	0.791798	0.00178056	0.0188828	0.704535	0.00678961	0.0494791	0.37037	0.0929395	0.272894
ATP13A3	protein_coding	0.791728	0.001559	0.0169529	0.92194	0.000340359	0.00434814	0.707744	0.00115714	0.0084218
EPOP	protein_coding	0.791565	0.00252939	0.0251364	1.0301	0.000134738	0.00196836	1.3133	9.00331e-09	2.33317e-07
STEAP3	protein_coding	0.791327	0.00164405	0.0176536	0.776126	0.00263279	0.023229	0.083235	0.703665	0.87732
PLA2G4C-AS1	lncRNA	0.791302	0.00334314	0.0313752	0.477733	0.0932383	0.323745	0.624189	0.00863131	0.0445209
TNFAIP2	protein_coding	0.787112	0.0016677	0.0178668	1.0053	9.66031e-05	0.00147645	1.22115	2.7981e-08	6.6553e-07
CP	protein_coding	0.78696	0.001988	0.0207062	0.801946	0.00218389	0.0199652	0.295657	0.183301	0.429726
SNX10	protein_coding	0.786161	0.00182041	0.0192189	0.832285	0.00131565	0.0132904	0.287061	0.190613	0.43927
LINC01359	lncRNA	0.785526	0.00611061	0.0497642	1.05811	0.000325856	0.00422033	0.206159	0.436688	0.707035
AL731563.2	lncRNA	0.785513	0.00374424	0.0341531	0.501021	0.0769524	0.287066	0.151025	0.53421	0.779723
AC016831.1	lncRNA	0.785017	0.00201958	0.0209427	0.789326	0.00253097	0.022548	0.893384	5.64413e-05	0.000628048
AL021155.4	lncRNA	0.784882	0.00326849	0.0308517	0.536583	0.0545291	0.227829	0.71408	0.00224693	0.0147707
AC023906.5	lncRNA	0.783693	0.00185526	0.0195102	0.925753	0.000350813	0.00445245	0.76022	0.000529438	0.00434402
ULBP2	protein_coding	0.782426	0.00371693	0.0339697	0.409915	0.152138	0.436931	0.679424	0.00417826	0.0245119
SNHG12	lncRNA	0.782425	0.00198401	0.0206795	0.794468	0.0022416	0.0204406	0.465765	0.034374	0.132932
MIR6821	miRNA	0.78202	0.00366626	0.0335229	1.00493	0.000277821	0.00369514	1.13624	1.14842e-06	1.97679e-05
DTX3L	protein_coding	0.781731	0.00183749	0.0193774	0.864728	0.000798074	0.00883314	1.3657	6.42144e-10	2.03389e-08
AC008522.1	lncRNA	0.780666	0.00953161	0.0697025	0.784317	0.0134968	0.0834227	0.825138	0.00169997	0.0116472
MAP3K2-DT	lncRNA	0.780633	0.00547935	0.0456896	0.870154	0.00316662	0.027085	0.0904457	0.729436	0.889934
CUX2	protein_coding	0.780613	0.00266603	0.0261673	0.922962	0.000561382	0.00655989	0.13934	0.541375	0.785247
AC098869.2	lncRNA	0.780129	0.00648528	0.0522035	0.890124	0.00266396	0.0234001	1.1387	3.59401e-06	5.47955e-05
ARHGEF3-AS1	lncRNA	0.779732	0.00540268	0.0452504	0.540225	0.0667549	0.261311	0.779764	0.0014627	0.010243
VAC14-AS1	lncRNA	0.779261	0.0026177	0.0258681	0.755643	0.00456516	0.0359194	0.786042	0.000488983	0.00405274
MTHFS	protein_coding	0.777922	0.00244308	0.0244503	0.615618	0.0199368	0.11095	0.206169	0.359277	0.637086
LINC01719	lncRNA	0.777756	0.00569581	0.0470779	0.747244	0.0113585	0.0729638	0.346525	0.165856	0.402604
GCHFR	protein_coding	0.776465	0.00304992	0.0292497	0.803679	0.00288722	0.0251515	0.359862	0.11825	0.322412
AXL	protein_coding	0.775888	0.0098225	0.0711669	1.13662	0.000216217	0.00297654	1.60918	2.7029e-10	9.01639e-09
EXOSC4	protein_coding	0.775366	0.00219545	0.0224349	0.837044	0.00129943	0.0131652	0.687353	0.00182934	0.0124205
NREP	protein_coding	0.775194	0.00200557	0.0208466	0.478078	0.0627667	0.25096	-0.411972	0.0593823	0.197703
LAMTOR5	protein_coding	0.774757	0.00256306	0.0253948	0.62322	0.0184102	0.104552	0.51314	0.0221476	0.0948088
BEX4	protein_coding	0.7747	0.00769106	0.0593279	0.683813	0.0256868	0.133458	-0.0510304	0.865929	0.952635
ICAM1	protein_coding	0.774152	0.00199393	0.0207486	1.04247	5.37727e-05	0.000895104	1.51815	7.26882e-12	3.09278e-10
GK3P	protein_coding	0.773713	0.00349246	0.0323576	0.789871	0.00387537	0.0316405	0.928473	5.73524e-05	0.000635845
PPM1H	protein_coding	0.772712	0.00201614	0.0209219	0.755297	0.00326224	0.027728	0.903404	3.5505e-05	0.000416714
LIMS4	protein_coding	0.772677	0.00259954	0.0257157	0.854721	0.00122151	0.0124731	0.892461	6.63694e-05	0.000722612
IRAK1	protein_coding	0.771522	0.00205669	0.0212607	0.855116	0.000885901	0.00964114	0.765474	0.000448874	0.00376677
AL162417.1	protein_coding	0.771191	0.00211897	0.0217732	0.740449	0.00403685	0.0326771	0.382624	0.0791869	0.243316
LGALS9	protein_coding	0.770016	0.00220959	0.0224594	0.81676	0.0015785	0.0153773	1.13724	2.47991e-07	4.9061e-06
FZD7	protein_coding	0.769788	0.00329036	0.0310034	0.935524	0.000515497	0.00612619	0.858634	0.000168743	0.00161564
TMEM38B	protein_coding	0.769739	0.00218003	0.0223033	0.746057	0.00380601	0.0312167	0.27222	0.212194	0.470552
KMO	protein_coding	0.769725	0.00216559	0.0221917	0.834068	0.00121947	0.0124589	0.861675	8.33011e-05	0.000880959
MYZAP	protein_coding	0.769621	0.00347028	0.0321838	0.548554	0.0445595	0.197879	0.227526	0.332098	0.610762
CD63	protein_coding	0.769444	0.002093	0.0216124	0.772584	0.0026086	0.0231086	0.550654	0.0112803	0.0553687
SLC12A5-AS1	lncRNA	0.769344	0.00211188	0.021724	1.04918	4.77404e-05	0.000810426	1.6508	1.11439e-13	5.92264e-12
ABALON	lncRNA	0.768876	0.00304804	0.0292466	0.603652	0.0238881	0.126644	0.416228	0.0673342	0.216034
FLOT1	protein_coding	0.768615	0.00294925	0.0284435	0.803509	0.00253948	0.0225705	0.709754	0.00162992	0.011241
GADD45G	protein_coding	0.768597	0.0047525	0.0411954	1.02253	0.000247558	0.00333495	0.90037	0.00014119	0.00139468
AC112229.3	protein_coding	0.768468	0.00270141	0.0264458	0.864549	0.00103799	0.011003	0.891726	6.5577e-05	0.000715227
SLC6A8	protein_coding	0.768412	0.00275402	0.0268353	0.0426921	0.87577	0.964272	-0.110459	0.626459	0.836194
STX3	protein_coding	0.767137	0.00222243	0.0225534	0.823062	0.0013993	0.0139265	0.974052	8.85033e-06	0.000120137
CEBPB	protein_coding	0.767075	0.00246427	0.0246101	1.05845	5.0063e-05	0.000842273	0.938545	2.20307e-05	0.000270376
CTNS	protein_coding	0.761603	0.00288644	0.0279453	0.771084	0.00336567	0.0283885	0.711345	0.00141445	0.00996037
SNORD10	snoRNA	0.760886	0.00303768	0.029162	0.650561	0.0139829	0.0854835	0.303307	0.176015	0.418548
ADORA2B	protein_coding	0.760691	0.00309822	0.0296075	0.572173	0.0310382	0.154007	-0.129422	0.570975	0.805374
TBC1D9	protein_coding	0.760141	0.00252687	0.0251364	0.926145	0.000348201	0.00442525	0.643327	0.00332439	0.0204462
CALU	protein_coding	0.759831	0.00241763	0.024247	0.742997	0.00384352	0.0314621	0.424722	0.0508867	0.176802
NEU1	protein_coding	0.759675	0.0024002	0.0240979	0.773693	0.00259475	0.0230183	0.640602	0.0032581	0.0201307
ATP2B1-AS1	lncRNA	0.759032	0.00632268	0.051072	1.00448	0.000414587	0.00511388	0.523561	0.0331849	0.12937
ADAMDEC1	protein_coding	0.758851	0.00239419	0.0240504	0.93571	0.000274152	0.00365407	1.00958	3.89528e-06	5.87226e-05
ACOT1	protein_coding	0.757958	0.00265997	0.0261351	0.714327	0.00582598	0.0438284	0.550667	0.0121322	0.0588896
SNORD97	snoRNA	0.757893	0.0125741	0.0861353	0.00777546	1	1	0.662886	0.0119298	0.0581114
GREB1	protein_coding	0.757316	0.00276444	0.026923	0.735095	0.00467594	0.0366534	0.67503	0.00219021	0.0144382
AL121578.1	lncRNA	0.756567	0.0069041	0.0546901	1.02163	0.000381916	0.00478478	0.697344	0.00432912	0.0252239
DUSP5	protein_coding	0.756499	0.0082942	0.062647	1.03096	0.000476468	0.00573098	2.20955	1.39684e-19	1.53685e-17
FRRS1	protein_coding	0.755858	0.00269661	0.0264125	0.721988	0.00524996	0.040217	0.184273	0.40037	0.676111
PRKAG3	protein_coding	0.754569	0.00662974	0.053007	0.990357	0.000553883	0.00648834	0.721955	0.00299203	0.0187328
GLA	protein_coding	0.754441	0.00259352	0.0256831	0.777069	0.00251095	0.022412	0.573372	0.00847156	0.043847
VPS18	protein_coding	0.754033	0.00263464	0.0260083	0.773277	0.00266508	0.0234001	0.631938	0.00377415	0.0226565
AC093899.2	protein_coding	0.753733	0.00428598	0.0380091	0.957925	0.000424219	0.00521563	1.06446	3.54259e-06	5.41431e-05
SNORA61	snoRNA	0.753527	0.00488772	0.041944	0.746922	0.00706326	0.0509419	0.551185	0.0182978	0.0818049
B4GALT5	protein_coding	0.751874	0.00268336	0.0262964	0.821446	0.00141052	0.014016	0.456392	0.0359657	0.137302
DBI	protein_coding	0.751829	0.00272506	0.0266082	0.824485	0.00137922	0.0137849	0.340672	0.117897	0.321606
SLC39A1	protein_coding	0.751811	0.00265725	0.0261351	0.844505	0.00102089	0.0108779	0.866025	7.31501e-05	0.000787326
AC022509.2	lncRNA	0.751206	0.00931711	0.0684848	0.928121	0.001813	0.0172085	0.864689	0.00053353	0.00436998
DHX58	protein_coding	0.750809	0.00308944	0.0295385	0.846719	0.00117548	0.0121331	1.34704	1.4775e-09	4.3776e-08
SHFL	protein_coding	0.750808	0.00320116	0.0303756	0.812749	0.00191832	0.0179997	1.12874	4.00145e-07	7.5208e-06
NRAS	protein_coding	0.749998	0.00274277	0.0267395	0.707943	0.00584887	0.0439481	0.554484	0.0108707	0.0536617
AC097359.2	lncRNA	0.749311	0.00452116	0.0396654	0.902102	0.000914916	0.00990847	0.538402	0.0192076	0.0849489
AL121748.1	lncRNA	0.749276	0.00337687	0.0315974	0.957414	0.00027366	0.00365008	1.1267	4.55429e-07	8.40043e-06
HM13-AS1	lncRNA	0.749274	0.00307057	0.0294178	0.689599	0.00798669	0.0559114	0.579871	0.00851882	0.044031
CAMSAP2	protein_coding	0.749033	0.00299786	0.0288283	0.954608	0.000238055	0.00322768	0.968465	1.1201e-05	0.000147989
NAB2	protein_coding	0.748313	0.00307506	0.0294309	0.820763	0.00158559	0.0154225	0.788917	0.000344186	0.00299931
AC096772.1	lncRNA	0.747845	0.005466	0.0455984	0.533809	0.0570383	0.234673	0.549742	0.0200127	0.0877461
BMP6	protein_coding	0.746934	0.00379146	0.034467	1.0088	0.000146356	0.00211353	1.02428	5.24348e-06	7.64143e-05
SLC6A6	protein_coding	0.746433	0.00286915	0.027842	0.917785	0.000366573	0.00461212	1.25605	1.15956e-08	2.94016e-07
ATP6V0D1	protein_coding	0.746226	0.00286876	0.027842	0.68874	0.0072908	0.0522497	0.611126	0.00500463	0.0284119
TCIRG1	protein_coding	0.745542	0.00287877	0.0278922	0.864168	0.000777712	0.00863293	0.915697	2.78544e-05	0.000333579
GLTP	protein_coding	0.745415	0.00314781	0.0299901	0.83992	0.00121041	0.0124	0.648849	0.00316581	0.0196055
APOL2	protein_coding	0.74415	0.00344555	0.0319702	0.77321	0.00312076	0.02679	0.944782	2.09614e-05	0.000258432
LGALS1	protein_coding	0.743456	0.00294273	0.0283951	0.754391	0.00328167	0.0278116	0.414267	0.0563386	0.190845
HCK	protein_coding	0.743342	0.00295521	0.0284864	0.939666	0.000261735	0.00351449	1.04878	1.67785e-06	2.77147e-05
CHI3L2	protein_coding	0.742054	0.00487888	0.041913	0.733208	0.00744168	0.0529321	0.162601	0.485604	0.744768
ZP3	protein_coding	0.74174	0.00484646	0.0417611	0.856761	0.00160139	0.0155601	0.420617	0.0694078	0.220991
SOAT1	protein_coding	0.740984	0.00313458	0.0299003	0.722792	0.00498857	0.0386184	0.302748	0.164683	0.401081
WASHC2C	protein_coding	0.740488	0.00321801	0.0305048	0.748293	0.00374119	0.0308521	0.741413	0.000712363	0.00560535
FDX2	protein_coding	0.740468	0.00528484	0.0445008	1.03009	0.000167123	0.00237882	1.11241	1.47464e-06	2.46612e-05
AC090099.1	lncRNA	0.740174	0.00431737	0.0381853	0.956383	0.000331308	0.004271	0.614582	0.00645355	0.0351424
AC105031.2	lncRNA	0.739675	0.00719573	0.0565098	0.75346	0.00804504	0.0561337	0.443287	0.0665187	0.214524
WASHC2A	protein_coding	0.738884	0.00333262	0.0313077	0.688652	0.00770027	0.0543515	0.681857	0.00187237	0.012667
PELO	protein_coding	0.738836	0.00357801	0.0329397	0.890687	0.00064061	0.00734016	0.446312	0.0434014	0.157712
AC079203.1	lncRNA	0.738803	0.00864703	0.0645808	0.519995	0.081985	0.298569	0.644735	0.00907787	0.0463225
SAMD9	protein_coding	0.738586	0.00332364	0.0312389	0.856016	0.000934505	0.0100944	1.47543	3.0283e-11	1.1845e-09
PPP1R37	protein_coding	0.738526	0.00351007	0.0324729	0.79005	0.00238309	0.0215357	0.589254	0.00749046	0.0396278
IVNS1ABP	protein_coding	0.737888	0.0031794	0.03023	0.643901	0.0120313	0.0763748	0.42927	0.0481763	0.169895
PXDC1	protein_coding	0.737374	0.00378073	0.034386	0.804357	0.00213075	0.0195772	0.941591	2.26193e-05	0.000276696
RPS27L	protein_coding	0.736947	0.00331186	0.0311444	0.851333	0.000964649	0.0103665	0.699193	0.00137692	0.0097425
RHOBTB3	protein_coding	0.73688	0.00327836	0.0309058	0.814444	0.00156132	0.0152414	0.346682	0.111228	0.309663
IGF2R	protein_coding	0.73676	0.00318646	0.0302723	0.729038	0.00444916	0.035242	0.544936	0.0120922	0.0587195
AC037459.4	lncRNA	0.735439	0.0068342	0.0542048	0.462347	0.103214	0.344352	0.26312	0.282646	0.556161
AC008840.1	lncRNA	0.734963	0.00472989	0.041057	0.956894	0.000349842	0.00444312	0.242903	0.287043	0.561005
AC011511.1	protein_coding	0.734787	0.00541314	0.0452978	0.997674	0.000247393	0.00333495	1.07441	2.99879e-06	4.65121e-05
MIR6753	miRNA	0.734768	0.00611407	0.0497709	0.998916	0.000288835	0.00382008	0.852174	0.000268012	0.00241957
PILRA	protein_coding	0.734677	0.0034976	0.0323894	0.902931	0.000485812	0.0058285	0.995748	5.98743e-06	8.57287e-05
AL356273.3	TEC	0.734626	0.00520598	0.0440138	0.570489	0.0358925	0.170986	0.398792	0.083634	0.253013
GLRX	protein_coding	0.73458	0.00339678	0.031705	0.778901	0.0024925	0.0222895	0.346405	0.111815	0.310691
AC107029.1	lncRNA	0.73402	0.0166476	0.106135	1.58796	1.73283e-07	5.32266e-06	2.77841	6.82552e-28	1.64635e-25
FBXO10	protein_coding	0.73401	0.00360205	0.0330802	0.538931	0.0372532	0.174897	0.303879	0.166207	0.403088
DNAAF4-CCPG1	lncRNA	0.733618	0.00344136	0.031947	0.73245	0.00444052	0.0351883	0.328457	0.131645	0.345436
AC026202.2	lncRNA	0.733307	0.00341163	0.0317806	0.655554	0.0106942	0.0700215	0.618567	0.00453802	0.0262385
SLC66A1	protein_coding	0.733129	0.00384403	0.0348272	0.803328	0.00206597	0.0190814	0.541545	0.0142672	0.0672233
PAPSS2	protein_coding	0.733016	0.00411034	0.0366585	0.577704	0.0280299	0.142838	0.472997	0.0337832	0.131322
PIM3	protein_coding	0.732859	0.00355277	0.0327714	0.881478	0.000651044	0.00743263	1.11354	4.28827e-07	7.96442e-06
AC005264.1	lncRNA	0.732098	0.0040599	0.0362992	0.949759	0.000292636	0.00385413	1.14938	2.49281e-07	4.91612e-06
BBOX1-AS1	lncRNA	0.73209	0.00534976	0.044887	0.976635	0.000311932	0.0040713	1.48447	1.04838e-10	3.77859e-09
NRCAM	protein_coding	0.731785	0.00645694	0.0520226	1.08786	7.78449e-05	0.00122755	1.96054	5.78679e-17	4.59378e-15
AC093827.5	protein_coding	0.731689	0.00407093	0.0363586	0.643048	0.014129	0.0861256	0.386645	0.0818736	0.24921
GIMAP5	protein_coding	0.731674	0.00365301	0.0334342	0.706146	0.00629293	0.0465776	0.630856	0.00399923	0.0237131
DENND4C	protein_coding	0.731489	0.00352066	0.0325389	0.721579	0.00503689	0.0389008	0.416642	0.0557836	0.189567
IFNGR2	protein_coding	0.731472	0.00343543	0.0319077	0.908536	0.000412478	0.00509786	1.21872	2.9253e-08	6.91414e-07
SP110	protein_coding	0.729592	0.00390389	0.0352499	0.853465	0.00102835	0.0109246	1.3956	3.49934e-10	1.15706e-08
AC100830.1	lncRNA	0.728891	0.012142	0.0838463	0.926868	0.00198617	0.018491	1.16905	2.54983e-06	4.00804e-05
AC138207.9	lncRNA	0.727523	0.00750398	0.0582904	0.855221	0.00238771	0.0215671	1.11952	2.2106e-06	3.52114e-05
PNMA6A	protein_coding	0.727064	0.00891089	0.0661385	0.542967	0.0658308	0.25893	-0.17722	0.502473	0.757886
ZNF697	protein_coding	0.727011	0.00379497	0.0344823	0.84689	0.00103846	0.011003	1.02042	3.42197e-06	5.24365e-05
C1orf167	protein_coding	0.726982	0.00390096	0.0352499	0.690923	0.00755323	0.053534	0.555292	0.0113118	0.0554653
TTC39B	protein_coding	0.726717	0.00435279	0.0384207	0.707343	0.00696635	0.0503972	0.635048	0.00426267	0.0249139
SHF	protein_coding	0.726585	0.00696605	0.0551113	0.804276	0.00357278	0.0298022	0.241077	0.311861	0.588923
AC099063.1	lncRNA	0.726043	0.00418521	0.0372029	0.766447	0.0032735	0.027785	1.13792	2.91797e-07	5.67172e-06
CERT1	protein_coding	0.725709	0.00372717	0.0340325	0.663578	0.00970776	0.064833	0.480588	0.0271057	0.110617
LTO1	protein_coding	0.72548	0.00432848	0.038242	0.843711	0.00125601	0.0127721	0.414663	0.0614559	0.202599
TAP1	protein_coding	0.724994	0.0037484	0.0341744	0.866055	0.000759051	0.00846082	0.96282	1.07363e-05	0.000142953
AC008443.7	lncRNA	0.724641	0.00535581	0.0449178	0.972358	0.000278738	0.00370472	0.356765	0.118307	0.322412
P4HA2-AS1	lncRNA	0.723866	0.016277	0.104369	0.886459	0.00429852	0.0342559	0.651195	0.013642	0.0647807
CDKN1A	protein_coding	0.723714	0.00398507	0.0357954	0.873352	0.000729483	0.00816986	1.16509	1.25705e-07	2.60751e-06
LINC02649	lncRNA	0.723658	0.0177894	0.111302	0.85852	0.00722508	0.0518907	0.618471	0.0218379	0.0937692
ERFE	protein_coding	0.723321	0.00713688	0.0561778	0.689702	0.0129953	0.0811558	0.470407	0.0465612	0.165721
AC005071.1	lncRNA	0.722583	0.00516769	0.0437489	0.92918	0.000489612	0.00586291	1.10592	9.22104e-07	1.62135e-05
TPD52L2	protein_coding	0.722176	0.00389282	0.0352017	0.729387	0.00450157	0.0355268	0.797931	0.000255394	0.00232013
ELMOD3	protein_coding	0.722124	0.00412264	0.0367161	0.684679	0.00807209	0.0562893	0.285525	0.192344	0.441905
FAM234B	protein_coding	0.721813	0.00556732	0.046239	0.753225	0.00507228	0.0391581	0.647005	0.00447125	0.0259316
AL590550.1	lncRNA	0.721344	0.0101961	0.0731985	1.04528	0.00030493	0.00399181	1.0846	8.23769e-06	0.00011247
CXCL1	protein_coding	0.720703	0.00444901	0.0391052	1.16838	7.85179e-06	0.000165643	1.80237	1.08864e-15	7.39411e-14
MPZ	protein_coding	0.72059	0.00655023	0.0525049	0.780634	0.00428358	0.0341889	0.901122	9.73378e-05	0.00100954
PPP1R3B	protein_coding	0.718067	0.00490628	0.042065	0.631642	0.0161889	0.095141	-0.0972097	0.667699	0.859304
KCNN4	protein_coding	0.717775	0.00431452	0.0381853	0.944671	0.000263548	0.00353271	0.965881	1.11375e-05	0.000147357
NRIR	lncRNA	0.717379	0.00487965	0.041913	0.805046	0.0021294	0.0195772	1.73419	1.34113e-14	8.01019e-13
RHOC	protein_coding	0.716223	0.00448638	0.039397	0.850665	0.00103068	0.010939	1.22131	3.35151e-08	7.83039e-07
AL008726.1	lncRNA	0.715171	0.004814	0.0415384	0.824242	0.0015813	0.0153967	0.64263	0.00364602	0.0220425
GBP5	protein_coding	0.714923	0.00458252	0.0399989	0.808325	0.00182026	0.01726	1.1525	1.83784e-07	3.70754e-06
CD52	protein_coding	0.714892	0.0071396	0.0561778	0.604034	0.0285103	0.144661	0.100245	0.674365	0.862096
ATF5	protein_coding	0.713234	0.00456181	0.039927	0.853879	0.000960081	0.0103351	1.17299	1.05077e-07	2.22877e-06
TXN	protein_coding	0.712712	0.00459326	0.0400741	0.855968	0.000933318	0.0100873	0.954589	1.40385e-05	0.000182027
HPS4	protein_coding	0.712197	0.00462441	0.0402712	0.557082	0.0308179	0.153228	0.100833	0.644997	0.845938
ZNF827	protein_coding	0.712133	0.00832245	0.0627848	0.79546	0.00419054	0.0336662	0.303204	0.20264	0.457955
AC006449.6	lncRNA	0.711706	0.00539776	0.0452294	0.906649	0.000571081	0.00666084	0.67297	0.00253784	0.0163349
RNU5E-1	snRNA	0.711499	0.0190909	0.117112	0.202131	0.579492	0.835531	0.852832	0.00111276	0.00815243
AC078845.1	lncRNA	0.710835	0.0123908	0.0852826	0.621982	0.0385534	0.178785	0.942289	0.000128169	0.00128373
PRG2	protein_coding	0.709811	0.0106423	0.0756236	0.638163	0.028273	0.143766	0.380075	0.127367	0.337797
CASTOR1	protein_coding	0.709505	0.0159508	0.102661	0.895485	0.00294837	0.0255426	1.03918	3.50582e-05	0.000412499
JPH1	protein_coding	0.709272	0.00888384	0.0659897	0.470146	0.0962986	0.330286	0.0997069	0.679108	0.864057
RMC1	protein_coding	0.709145	0.00498333	0.0425706	0.702216	0.00679928	0.0495305	0.397253	0.0707602	0.224159
FLCN	protein_coding	0.708282	0.00500346	0.0426891	0.770999	0.00295282	0.0255694	0.66378	0.00253711	0.0163349
IFIH1	protein_coding	0.707633	0.0047846	0.0413236	0.831271	0.00126599	0.0128576	1.25538	1.2516e-08	3.15228e-07
LNCTAM34A	lncRNA	0.707252	0.014619	0.0965631	0.703216	0.0205928	0.113728	0.370238	0.157464	0.389039
LINS1	protein_coding	0.707057	0.00500131	0.0426891	0.640951	0.0131943	0.0819918	0.430199	0.0497172	0.17383
ATP6V1D	protein_coding	0.706977	0.00486529	0.041885	0.742339	0.00399537	0.0323958	0.654238	0.00277445	0.0175634
TLNRD1	protein_coding	0.706676	0.00623855	0.0504789	1.01797	0.00012822	0.00188776	0.966499	1.72261e-05	0.000218391
AC067751.1	lncRNA	0.706078	0.00640087	0.051593	0.895879	0.000765373	0.00851237	0.57356	0.0111385	0.0548444
AL596330.1	lncRNA	0.705691	0.0160714	0.103402	0.71508	0.0182266	0.103665	0.657787	0.0102756	0.0512254
AC007569.1	lncRNA	0.704887	0.00819627	0.0621814	0.700044	0.011095	0.0717648	0.788335	0.00066067	0.00526242
UNC79	protein_coding	0.704742	0.00724973	0.0568544	0.695652	0.0102095	0.0674119	0.613742	0.00746685	0.0395277
AC124319.2	lncRNA	0.704235	0.0130668	0.0887043	0.543639	0.0666637	0.261117	1.65562	8.35614e-12	3.51706e-10
BTBD19	protein_coding	0.70385	0.0167945	0.106815	0.920828	0.00240055	0.0216727	0.664075	0.00984744	0.049458
AC009690.2	lncRNA	0.70349	0.00495845	0.0424158	0.655371	0.0107252	0.0701618	0.304428	0.161592	0.396012
TEN1	protein_coding	0.70339	0.00635704	0.0513055	0.661451	0.0128541	0.080431	0.532374	0.0179471	0.0805864
CNTNAP4	protein_coding	0.702886	0.00825904	0.0625318	0.622217	0.0240108	0.127167	0.666001	0.00410397	0.0241741
ERO1A	protein_coding	0.702736	0.00514179	0.0435884	0.546655	0.0338147	0.163903	0.117348	0.591361	0.815371
PAG1	protein_coding	0.70215	0.0049747	0.0425162	0.61668	0.0161205	0.0948322	0.232295	0.284431	0.557749
MAPK13	protein_coding	0.701921	0.00886021	0.0658661	0.501775	0.0749189	0.281917	0.456244	0.0526283	0.181346
MAP1LC3A	protein_coding	0.701902	0.00551963	0.0459411	0.928607	0.000361345	0.00456155	1.01638	4.29811e-06	6.38237e-05
ANO5	protein_coding	0.701792	0.00690808	0.0546987	0.716909	0.00744505	0.0529321	0.382551	0.0926505	0.272619
AC091982.1	lncRNA	0.701779	0.00798567	0.0609765	0.730379	0.0073083	0.0523289	1.08478	2.40349e-06	3.79356e-05
OSTM1	protein_coding	0.7012	0.00511889	0.043453	0.792486	0.00207715	0.0191565	0.609694	0.00517054	0.0291603
TMEM120A	protein_coding	0.70093	0.00665326	0.0531049	0.785991	0.00316843	0.0270882	0.731669	0.00115588	0.00841592
SYT9	protein_coding	0.700722	0.0090725	0.0671002	0.37607	0.179459	0.478929	-0.116742	0.641932	0.844265
NAMPT	protein_coding	0.700683	0.00556557	0.046239	0.964706	0.000209721	0.00289556	1.4612	5.32204e-11	1.99858e-09
GPR84	protein_coding	0.700336	0.00737032	0.0576431	0.831389	0.00205829	0.0190568	1.03771	5.25971e-06	7.65914e-05
EGR2	protein_coding	0.700027	0.0168975	0.107253	0.953189	0.00149225	0.0146812	1.2326	8.3451e-07	1.47561e-05
AC138207.1	lncRNA	0.699709	0.00731793	0.0572701	0.720275	0.00743406	0.0529321	1.12474	7.66599e-07	1.36579e-05
PLCL1	protein_coding	0.699386	0.00522791	0.0440836	0.842139	0.00107467	0.0112789	1.19444	5.65527e-08	1.26815e-06
NQO2	protein_coding	0.698729	0.00575304	0.0474054	0.782954	0.00261571	0.0231444	0.706538	0.00135749	0.00964493
AC055811.2	protein_coding	0.698502	0.00558082	0.0463307	0.749843	0.00378951	0.0311281	0.633822	0.00389221	0.0232028
SP140	protein_coding	0.697718	0.00654003	0.0524462	0.842621	0.00143752	0.0142393	1.11068	7.11562e-07	1.27256e-05
AL138930.1	lncRNA	0.697162	0.00529601	0.0445638	0.684856	0.00759202	0.0537281	0.737268	0.000717899	0.00564655
AC007923.3	lncRNA	0.696728	0.00991963	0.0716502	0.578878	0.0390824	0.180705	0.886073	0.00017005	0.00162485
AC078923.1	lncRNA	0.695998	0.00597366	0.0488813	0.625362	0.0162083	0.095141	0.376039	0.0881547	0.262832
MIR6858	miRNA	0.69578	0.0173538	0.109375	0.528066	0.0890657	0.3148	0.506209	0.0490095	0.172252
AC009690.1	protein_coding	0.695631	0.00541256	0.0452978	0.648831	0.0114321	0.0733616	0.289591	0.182408	0.428199
ADAP2	protein_coding	0.695417	0.00561147	0.0465031	0.753943	0.00346918	0.0291053	1.06845	1.18504e-06	2.0324e-05
SNORA32	snoRNA	0.6951	0.0308485	0.167388	0.693621	0.037699	0.176196	0.24928	0.405634	0.679986
CYB5R1	protein_coding	0.695008	0.00578919	0.0476408	0.666861	0.00992954	0.0659637	0.608598	0.0055285	0.0309379
MGAT4B	protein_coding	0.694267	0.00569839	0.0470786	0.797756	0.00199648	0.018576	0.706164	0.00125293	0.00900406
ID2	protein_coding	0.694077	0.00575705	0.0474177	0.731483	0.00461316	0.0362215	0.763944	0.000492123	0.00407338
CD84	protein_coding	0.694062	0.00550189	0.0458369	0.686558	0.00744657	0.0529321	0.749609	0.000584737	0.00474601
TMEM50B	protein_coding	0.693986	0.00554477	0.0461126	0.864947	0.000778312	0.00863293	1.17994	7.94451e-08	1.72995e-06
COPRS	protein_coding	0.693359	0.00604893	0.0493259	0.713661	0.00596472	0.044623	0.551091	0.0122253	0.0592954
AC013271.1	protein_coding	0.693198	0.00680301	0.0540484	0.866827	0.0010063	0.0107346	0.817821	0.000249974	0.0022808
GBA	protein_coding	0.692523	0.00575013	0.0474021	0.643303	0.0124162	0.0782651	0.540157	0.0133078	0.0635173
DNAJB9	protein_coding	0.692486	0.00738688	0.0576431	0.526296	0.0482385	0.208808	0.412557	0.0675942	0.216753
NRP1	protein_coding	0.691776	0.00564653	0.0467526	0.848295	0.000967009	0.0103801	1.17128	9.59465e-08	2.04896e-06
RNF185	protein_coding	0.691731	0.0060628	0.0494176	0.706749	0.0063465	0.0468352	0.664917	0.00246336	0.0159318
AC006033.2	lncRNA	0.691698	0.00985172	0.0713487	0.741554	0.0073176	0.052357	0.758949	0.00118865	0.00861405
ANO3	protein_coding	0.691226	0.0217623	0.129454	1.08471	0.000402965	0.00499995	1.47982	4.49916e-09	1.22146e-07
TCTEX1D4	protein_coding	0.690534	0.0192943	0.117937	0.976896	0.00129451	0.0131261	0.858396	0.000805731	0.00622803
SMIM29	protein_coding	0.690256	0.00639012	0.0515283	0.706555	0.00661071	0.0483623	0.535196	0.0152071	0.0704698
RILPL2	protein_coding	0.690041	0.00587535	0.0482234	0.833427	0.00121384	0.0124149	0.590115	0.00680272	0.0367566
NAPA-AS1	lncRNA	0.689832	0.0061301	0.0498153	0.788923	0.00229285	0.0208506	0.727096	0.000921056	0.00698458
PSPH	protein_coding	0.689156	0.00710392	0.0560139	0.755286	0.00413878	0.0334006	0.438997	0.0494205	0.173147
GCSH	protein_coding	0.688924	0.0144528	0.0957337	0.881994	0.00233605	0.0212021	0.314672	0.204417	0.459676
CCPG1	protein_coding	0.688549	0.00599414	0.0490063	0.645595	0.0120355	0.076376	0.276383	0.204282	0.459668
GK	protein_coding	0.688424	0.00621474	0.0503511	0.795852	0.00208974	0.0192538	0.878582	6.36972e-05	0.000697149
AC010336.5	lncRNA	0.688377	0.012472	0.0855918	0.684605	0.0168507	0.0977797	0.405463	0.0929141	0.272894
AC007620.2	lncRNA	0.688118	0.00663519	0.0530281	0.687936	0.00828825	0.0573217	0.576697	0.00902681	0.0461245
SLC11A1	protein_coding	0.687828	0.00676829	0.0538861	0.58743	0.0245086	0.129007	0.356742	0.107294	0.301603
RNVU1-30	snRNA	0.687802	0.0175378	0.110203	0.59059	0.0509889	0.218144	0.516387	0.0417797	0.153374
MIR4713HG	lncRNA	0.687664	0.00889498	0.0660464	0.948059	0.000451459	0.00549579	1.35399	3.39162e-09	9.3563e-08
HEXA	protein_coding	0.686847	0.00602526	0.0491754	0.640028	0.0125971	0.0791676	0.291489	0.179593	0.424004
LINC01890	lncRNA	0.686667	0.00800956	0.0611094	0.680763	0.0107964	0.0705053	0.765103	0.000685708	0.00542511
AC016722.2	lncRNA	0.686549	0.0061266	0.0498106	0.669768	0.00917509	0.0620446	0.462424	0.0337587	0.131281
TNF	protein_coding	0.686209	0.013672	0.0918864	0.863703	0.00250079	0.0223531	1.87948	3.40207e-15	2.16239e-13
PHKA1	protein_coding	0.686169	0.0123329	0.0849717	0.647736	0.0226207	0.122022	0.0924861	0.713837	0.881476
ADO	protein_coding	0.686096	0.00680877	0.0540714	0.789807	0.00245215	0.0220217	0.546492	0.0133774	0.0637656
CXCL6	protein_coding	0.68529	0.0211037	0.126294	0.70444	0.023553	0.125447	2.09661	4.3564e-17	3.53282e-15
PSAP	protein_coding	0.68235	0.00625564	0.0505955	0.744391	0.00367854	0.0304729	0.878298	5.64489e-05	0.000628048
CHMP5	protein_coding	0.682219	0.00753342	0.0584227	0.719138	0.00617078	0.0458735	0.780903	0.00045144	0.00378325
AC002094.2	lncRNA	0.682191	0.00804157	0.0612544	0.782229	0.00312973	0.0268547	0.631598	0.00488726	0.0279607
PPM1K	protein_coding	0.68097	0.008706	0.0649504	0.835696	0.00174374	0.0166685	1.23139	5.48655e-08	1.23326e-06
AC005726.3	lncRNA	0.680448	0.0113826	0.0796528	-0.0382523	0.912768	0.976289	-1.33635	2.48856e-07	4.91612e-06
AC022778.1	lncRNA	0.679564	0.0131571	0.089061	0.650089	0.0230241	0.123713	0.165353	0.510212	0.763278
LINC00513	lncRNA	0.679214	0.00699911	0.0553265	0.669686	0.00962305	0.0644498	0.827318	0.000167204	0.00160289
AC007378.1	lncRNA	0.678441	0.0216581	0.128957	0.859066	0.00472296	0.0369759	1.13876	6.19752e-06	8.81331e-05
B3GNT2	protein_coding	0.678186	0.00682808	0.0542018	0.654285	0.0109996	0.0713878	0.349939	0.10838	0.303724
BCAR1	protein_coding	0.677968	0.0159431	0.102661	0.832981	0.00388719	0.0316958	0.617263	0.0124392	0.0601313
IFNAR1	protein_coding	0.677262	0.0067845	0.0539696	0.74315	0.00382708	0.0313548	1.07041	1.05662e-06	1.83898e-05
CD274	protein_coding	0.677091	0.00915554	0.0675553	0.84516	0.00160296	0.0155618	1.28468	1.55415e-08	3.87796e-07
SMG7	protein_coding	0.676877	0.00672329	0.0535505	0.608779	0.0174331	0.100332	0.524124	0.0158338	0.0727999
STRIP2	protein_coding	0.676819	0.00789244	0.060436	0.619949	0.0179983	0.10277	-0.00432201	0.987192	0.997853
EIF5A2	protein_coding	0.676785	0.00862049	0.0644911	0.455205	0.0871077	0.309855	0.410099	0.0686133	0.219045
XKR9	protein_coding	0.676628	0.0269365	0.151573	0.331797	0.326922	0.656281	0.125511	0.697016	0.874244
HEBP1	protein_coding	0.676215	0.0102599	0.0735216	0.840573	0.00198636	0.018491	0.964185	2.61596e-05	0.00031529
ZBED6CL	protein_coding	0.675562	0.0138073	0.092654	0.392749	0.172315	0.468617	-0.141651	0.580318	0.809488
DYNLT3	protein_coding	0.675527	0.00948807	0.0694649	0.835116	0.00180046	0.0171239	0.65161	0.00411632	0.0242342
TMEM51-AS1	lncRNA	0.675472	0.00910007	0.0672513	0.629647	0.0184644	0.104665	0.481354	0.0331697	0.129365
AL391056.2	lncRNA	0.675153	0.00718571	0.0565098	0.686413	0.0077848	0.0548147	0.492161	0.0243428	0.101979
SYS1-DBNDD2	protein_coding	0.674086	0.007387	0.0576431	0.554416	0.0318191	0.156768	0.170812	0.435486	0.706191
RPL36A-HNRNPH2	protein_coding	0.674	0.00703222	0.0555648	0.702673	0.00619955	0.0460148	0.512865	0.0183881	0.0820766
NR1D2	protein_coding	0.67384	0.00765199	0.0590748	0.633898	0.0146222	0.0883616	0.588323	0.00752157	0.0397726
ADORA2A-AS1	lncRNA	0.673756	0.0101098	0.0727451	1.27658	2.07255e-06	5.05017e-05	1.72218	6.20818e-14	3.39537e-12
TMEM70	protein_coding	0.673756	0.00748876	0.0582442	0.672713	0.00933898	0.0629722	0.444443	0.0427098	0.155816
AC003077.1	lncRNA	0.6737	0.0152817	0.0996826	1.08713	0.000135536	0.00197848	1.30372	4.83228e-08	1.09668e-06
LINC02362	lncRNA	0.673084	0.019439	0.118548	0.776151	0.00959337	0.0642967	0.962223	0.000102848	0.00105911
LRRC61	protein_coding	0.672167	0.0136564	0.0918142	0.358608	0.217168	0.53393	-0.127216	0.612643	0.829278
LAMC1-AS1	lncRNA	0.671967	0.0114631	0.0800676	0.815298	0.00299555	0.0258681	0.835674	0.00030352	0.00268516
PPP1R18	protein_coding	0.671796	0.00794463	0.0607616	0.820915	0.0016127	0.0156298	1.12053	4.25697e-07	7.92977e-06
RHBDF2	protein_coding	0.67164	0.00757372	0.0586147	0.918728	0.000388059	0.00483727	1.11961	3.80649e-07	7.19753e-06
ST13	protein_coding	0.671467	0.00753759	0.0584259	0.697192	0.00690894	0.0501822	0.53416	0.014616	0.0683702
AC023790.2	lncRNA	0.670392	0.0100748	0.0725207	0.679697	0.0115807	0.0739624	0.689451	0.00238206	0.0155004
RNF14	protein_coding	0.669649	0.00772967	0.0594796	0.606135	0.0188385	0.10628	0.480318	0.0281814	0.11351
PSMB9	protein_coding	0.669254	0.00740091	0.0577277	0.796859	0.00192068	0.0180129	0.895626	4.12892e-05	0.000475989
AGAP3	protein_coding	0.669094	0.00752189	0.0583814	0.795809	0.00198511	0.018491	0.755726	0.000538393	0.00440054
LIMS3	protein_coding	0.669072	0.00911706	0.0673504	0.864476	0.00108638	0.0113765	0.814997	0.000268449	0.00242235
LINC00964	lncRNA	0.66862	0.00871856	0.0649926	0.781483	0.0028759	0.0250644	0.789687	0.000382068	0.0032793
SQLE	protein_coding	0.668365	0.00749809	0.0582686	0.814413	0.00153116	0.015017	0.933204	1.9698e-05	0.000245429
AC093010.1	lncRNA	0.668262	0.0159185	0.102622	0.752788	0.00871188	0.0595312	0.504584	0.0381493	0.143433
PTPRK-AS1	lncRNA	0.668004	0.00839665	0.0632434	0.90145	0.000547933	0.00644265	1.0828	1.03977e-06	1.81132e-05
G3BP1	protein_coding	0.667663	0.0075259	0.0583884	0.658124	0.0102427	0.0675133	0.617284	0.00454558	0.0262655
USP12	protein_coding	0.666793	0.0078682	0.0603591	0.865578	0.000799876	0.0088427	0.744371	0.000669345	0.00531577
MIR3609	miRNA	0.666382	0.0104881	0.0748104	0.618107	0.0216334	0.117615	0.260827	0.254793	0.523441
ACOT9	protein_coding	0.666107	0.00827916	0.0625855	0.727472	0.00502113	0.038795	0.752162	0.000628874	0.00504117
CDK4	protein_coding	0.665488	0.00784216	0.0602468	0.618742	0.0159733	0.094084	0.275	0.206109	0.461949
ACOT2	protein_coding	0.665304	0.00805504	0.0612886	0.80144	0.00190625	0.0179311	0.603746	0.00576497	0.0320799
GPX4	protein_coding	0.665267	0.00774404	0.0595659	0.782952	0.0022929	0.0208506	0.625229	0.00405633	0.0239685
ZFAND5	protein_coding	0.664501	0.00788762	0.0604236	0.735624	0.00419203	0.0336662	0.834663	0.000132723	0.00132678
SNX12	protein_coding	0.663972	0.00825522	0.0625318	0.702051	0.00655179	0.0480805	0.621498	0.00453811	0.0262385
AL031600.3	lncRNA	0.66348	0.00854714	0.0640696	0.621411	0.0164929	0.0963022	0.408288	0.0632208	0.206679
AC108863.1	lncRNA	0.663129	0.00825824	0.0625318	0.639448	0.0131017	0.0816853	0.357406	0.101722	0.290794
PRSS23	protein_coding	0.662639	0.00998517	0.0719581	0.701997	0.00799094	0.0559114	0.0908641	0.687788	0.869509
NAPA	protein_coding	0.662625	0.00832634	0.062789	0.715761	0.00552948	0.0419831	0.716896	0.00106018	0.00784973
B3GNT9	protein_coding	0.662491	0.0144412	0.0956908	0.613961	0.0287849	0.145766	0.530514	0.0251451	0.104386
AL035588.1	lncRNA	0.662424	0.00945042	0.069297	0.651538	0.013112	0.0816952	0.446247	0.0450927	0.162089
LPP-AS2	lncRNA	0.661945	0.0279402	0.155825	1.0762	0.00041642	0.00512977	0.413762	0.128405	0.339396
STARD4	protein_coding	0.661889	0.00844474	0.0634896	0.549199	0.0332168	0.161962	0.142292	0.515333	0.767047
SLC20A1	protein_coding	0.661475	0.00826377	0.0625424	0.607523	0.0180662	0.102988	0.125994	0.562913	0.799368
LINC01482	lncRNA	0.661333	0.0235437	0.137661	0.417838	0.187669	0.490125	0.70446	0.00583336	0.0323647
PATJ	protein_coding	0.660928	0.010473	0.0747815	0.647295	0.0149083	0.0894657	0.428408	0.0572759	0.192805
LIPT2	protein_coding	0.660823	0.0148711	0.0976467	0.516116	0.0683429	0.265052	0.0982025	0.692783	0.872471
NAV2	protein_coding	0.660491	0.0169744	0.107668	0.562969	0.0509787	0.218144	0.172316	0.478578	0.739424
CCDC154	protein_coding	0.660089	0.0208603	0.125235	0.48841	0.109244	0.356847	-0.0355087	0.903872	0.966085
ATP6V0D2	protein_coding	0.659918	0.0119639	0.0828589	0.57739	0.0333619	0.162501	-0.785691	0.000984226	0.00739506
FAS	protein_coding	0.659206	0.0256239	0.146107	0.477113	0.128188	0.394456	0.854193	0.000806382	0.0062305
CTSH	protein_coding	0.658552	0.00831956	0.0627848	0.715736	0.00522236	0.0400218	0.57001	0.00868562	0.0447457
DOCK4	protein_coding	0.65818	0.00843088	0.0634251	0.798525	0.00187932	0.0177233	1.19293	5.62581e-08	1.26306e-06
AC100786.1	lncRNA	0.657972	0.0169586	0.107604	0.937859	0.000950696	0.0102516	1.31168	3.59926e-08	8.36005e-07
LINC00847	lncRNA	0.657906	0.00876616	0.0652184	0.685643	0.00782314	0.0550129	0.614016	0.00498202	0.0283434
MMP2-AS1	lncRNA	0.657573	0.00895131	0.0663601	0.74402	0.00400391	0.0324511	0.536605	0.0143064	0.0673405
TALDO1	protein_coding	0.656961	0.00853467	0.064027	0.781638	0.00233068	0.0211635	0.991544	5.82103e-06	8.36007e-05
LINC02257	lncRNA	0.656721	0.0217577	0.129454	0.634377	0.0334413	0.162762	-0.538483	0.042409	0.155049
AC006449.2	lncRNA	0.656603	0.0176246	0.110564	0.698843	0.0142781	0.0867848	0.663858	0.00580461	0.0322528
PTGDR	protein_coding	0.655828	0.0131383	0.0890295	0.891285	0.00099984	0.0106718	0.673768	0.0034458	0.0210416
AC083799.1	lncRNA	0.655442	0.032283	0.173227	0.861091	0.00627314	0.0464695	0.599341	0.024738	0.103243
PIK3R1	protein_coding	0.655127	0.00873615	0.0650646	0.605341	0.0181586	0.103435	0.44985	0.0383893	0.144048
C22orf23	protein_coding	0.654181	0.0126813	0.0866496	1.04696	0.00010189	0.00153977	0.682895	0.0028673	0.0180858
AC025165.3	protein_coding	0.654131	0.0093335	0.068573	0.540319	0.0364573	0.172522	0.536353	0.0143765	0.0675523
AC002456.1	lncRNA	0.653917	0.0324675	0.173939	1.19654	0.000101424	0.00153642	0.203899	0.463415	0.72853
P4HA1	protein_coding	0.653761	0.00935215	0.0686565	0.599318	0.0203058	0.112406	0.170584	0.43612	0.706733
CD81	protein_coding	0.652074	0.00906813	0.0670942	0.621491	0.0153365	0.091216	0.62492	0.0040913	0.0241221
SEC22B	protein_coding	0.650929	0.009205	0.067867	0.744169	0.003757	0.030915	0.590647	0.00664931	0.0360623
SKIL	protein_coding	0.650921	0.00948454	0.0694649	0.703523	0.00634706	0.0468352	0.855541	9.47829e-05	0.000984674
LIMS1	protein_coding	0.650318	0.00924512	0.068083	0.675213	0.00847204	0.0583488	0.734475	0.000751051	0.00586805
GCNT3	protein_coding	0.650269	0.0170024	0.107809	0.455745	0.109249	0.356847	0.219463	0.371251	0.648755
PGBD5	protein_coding	0.650256	0.00948745	0.0694649	0.57792	0.0246499	0.129606	0.490807	0.0244653	0.102423
PSEN2	protein_coding	0.650127	0.00959489	0.0700294	0.749242	0.00367904	0.0304729	0.560765	0.0102974	0.0513207
CDC26	protein_coding	0.65003	0.00949907	0.0695111	0.6426	0.0125031	0.0786554	0.653826	0.00275656	0.0174796
Z99572.1	lncRNA	0.649754	0.0232504	0.136157	0.414546	0.169921	0.465056	0.0180726	0.944666	0.982039
TBC1D17	protein_coding	0.64941	0.00996001	0.0718593	0.631412	0.0147204	0.0886988	0.850291	0.000111191	0.00113384
NMNAT2	protein_coding	0.649112	0.0242396	0.140682	0.70939	0.0176249	0.101097	0.281172	0.275283	0.546903
ETV3L	protein_coding	0.648637	0.0128005	0.0872739	0.835922	0.00187785	0.0177233	1.58197	4.5394e-12	1.99078e-10
AC022506.1	protein_coding	0.648523	0.0119131	0.0825982	0.541284	0.0417502	0.189054	0.147975	0.515902	0.767371
AC005225.2	lncRNA	0.647631	0.00980125	0.0710858	0.777659	0.00255526	0.0227001	0.556122	0.0108612	0.0536333
REPIN1-AS1	lncRNA	0.647407	0.00997678	0.0719477	0.777639	0.0026085	0.0231086	0.524253	0.0165534	0.0755364
DEDD2	protein_coding	0.647181	0.0101792	0.0731607	0.712392	0.00591302	0.0443707	0.602262	0.00605279	0.0333755
SLC1A3	protein_coding	0.647095	0.00958138	0.0699578	0.706454	0.00588662	0.0442141	0.823977	0.000158809	0.00153751
CLIC4	protein_coding	0.646502	0.00978953	0.0710373	0.661605	0.0100226	0.0664415	0.7685	0.000433476	0.00364896
FKBP15	protein_coding	0.646337	0.00971575	0.0706378	0.60024	0.0192308	0.10788	0.714846	0.00103998	0.00772956
AC120193.1	lncRNA	0.645004	0.00973627	0.0707598	0.81613	0.00147177	0.0145252	0.895383	4.07028e-05	0.000469805
RN7SL674P	misc_RNA	0.644539	0.010938	0.0772069	0.656907	0.0115743	0.0739471	0.648419	0.0032925	0.0203082
Z98257.1	lncRNA	0.644484	0.0286352	0.158668	0.782915	0.0112825	0.072619	-0.232551	0.433463	0.704551
M6PR	protein_coding	0.644406	0.00988261	0.0714925	0.614261	0.0165185	0.0963529	0.487054	0.0249896	0.10397
AC009950.1	lncRNA	0.64436	0.013098	0.0888346	0.541143	0.0436568	0.19525	0.921337	4.71025e-05	0.000533525
ETV5-AS1	lncRNA	0.643846	0.0143384	0.0951767	0.626593	0.0210762	0.115652	0.865231	0.00015686	0.00152279
AF111167.2	lncRNA	0.643465	0.0180633	0.11253	0.672212	0.0170998	0.0989269	0.685087	0.00389864	0.0232338
CD300A	protein_coding	0.643459	0.0124083	0.0853721	0.137744	0.605825	0.848649	-0.740696	0.00130886	0.00933112
CLCN7	protein_coding	0.643231	0.010219	0.0733344	0.618309	0.0161463	0.094925	0.366639	0.0923255	0.271833
HSPA1B	protein_coding	0.641591	0.0105629	0.0752296	0.888203	0.000585617	0.00680514	0.714489	0.00109348	0.00805193
MIR1229	miRNA	0.641578	0.0195038	0.11881	0.581217	0.0415007	0.188422	0.645582	0.00706299	0.0378692
LYPD6B	protein_coding	0.641401	0.0235318	0.137634	0.887741	0.00217909	0.0199309	1.17623	1.22134e-06	2.08868e-05
METTL1	protein_coding	0.641123	0.0144154	0.0955867	0.642128	0.0173577	0.10002	1.01285	8.93851e-06	0.000121072
CYB5R2	protein_coding	0.640807	0.0120461	0.0833059	0.642311	0.0144371	0.0875794	0.452561	0.042056	0.154148
LY6E	protein_coding	0.640554	0.0129207	0.0879345	0.927463	0.000471992	0.0056844	2.10021	3.67394e-20	4.37478e-18
KYNU	protein_coding	0.640445	0.0103004	0.0737227	0.848395	0.000958163	0.0103204	1.15558	1.38546e-07	2.84433e-06
CCDC39	lncRNA	0.640272	0.0105779	0.0752725	0.607168	0.0181664	0.103448	0.453554	0.0373957	0.141647
PRXL2C	protein_coding	0.640126	0.0117839	0.0819132	0.689566	0.00833133	0.0575774	0.338258	0.127358	0.337797
REPIN1	protein_coding	0.63947	0.0106845	0.0757882	0.72093	0.00508956	0.0392594	0.535332	0.0140916	0.0665964
ANGEL1	protein_coding	0.639402	0.010814	0.0765266	0.657919	0.0106575	0.0698645	0.987952	6.81632e-06	9.54183e-05
BAX	protein_coding	0.639016	0.0117294	0.0816551	0.635668	0.014749	0.0887754	0.451069	0.0412627	0.15204
METTL9	protein_coding	0.638753	0.0105452	0.0751606	0.528982	0.0388099	0.179665	-0.0281637	0.897004	0.963802
CYB561A3	protein_coding	0.638695	0.0104762	0.0747815	0.686172	0.00739579	0.0527352	0.475817	0.0283501	0.114019
STARD10	protein_coding	0.637597	0.0135417	0.0911729	0.74786	0.00491333	0.0381319	0.683368	0.00237379	0.0154642
PANK3	protein_coding	0.63759	0.0107743	0.07636	0.643947	0.012104	0.0766609	0.376709	0.0831364	0.251954
GALM	protein_coding	0.637282	0.0109996	0.077433	0.704976	0.00618013	0.0459249	0.837231	0.000130949	0.00130977
TKFC	protein_coding	0.637128	0.0106856	0.0757882	0.696561	0.00656971	0.0481557	0.478195	0.027618	0.112056
MIR6787	miRNA	0.636733	0.0138108	0.092654	0.870885	0.00105952	0.0111572	0.911931	5.06334e-05	0.000570429
RAB8B	protein_coding	0.63655	0.0109775	0.077343	0.531716	0.0382903	0.178046	0.491105	0.0241491	0.101461
AC004917.1	lncRNA	0.636276	0.0138288	0.0927208	0.772768	0.0036339	0.0302317	0.952745	2.30637e-05	0.0002814
MIOS	protein_coding	0.63577	0.0111114	0.0781032	0.631305	0.0140365	0.0856728	0.550066	0.0116281	0.0568247
F11R	protein_coding	0.635355	0.0111343	0.0782325	0.707883	0.00590121	0.0443061	0.389627	0.0734751	0.230855
MRPL52	protein_coding	0.63512	0.0124673	0.0855903	0.604646	0.0207233	0.114276	0.513974	0.0203333	0.0888826
PJA1	protein_coding	0.634996	0.0139363	0.0931638	0.597105	0.0247524	0.129928	0.333029	0.140505	0.360251
TPM4	protein_coding	0.634247	0.0111436	0.0782417	0.777429	0.00247683	0.0221966	1.0078	4.16229e-06	6.20518e-05
ANO2	protein_coding	0.634202	0.0208906	0.125337	0.803801	0.00473151	0.0369926	0.934381	9.29879e-05	0.000968702
ANXA1	protein_coding	0.633739	0.0113334	0.0793967	0.841111	0.00109052	0.0114136	0.907024	3.40697e-05	0.000402378
MTHFR	protein_coding	0.633656	0.0113751	0.0796528	0.692931	0.00704533	0.0508709	0.490991	0.0242283	0.101612
RGMB	protein_coding	0.633645	0.0189544	0.116502	0.539974	0.0543248	0.227681	0.926163	7.54958e-05	0.000808594
NR4A3	protein_coding	0.633614	0.0387851	0.196956	0.929387	0.00285766	0.0249285	1.46301	9.29254e-09	2.39822e-07
SLAMF1	protein_coding	0.633459	0.0162208	0.104044	1.03697	0.000128129	0.00188776	1.4172	6.50933e-10	2.05826e-08
ARFGEF3	protein_coding	0.633108	0.0150212	0.0983957	0.519436	0.05336	0.22529	0.367461	0.1078	0.302527
CNGB1	protein_coding	0.632977	0.0436471	0.213589	0.786337	0.0141693	0.0863435	0.521447	0.058347	0.195125
AXDND1	protein_coding	0.632826	0.0163132	0.10453	0.664553	0.0144721	0.0877326	0.449457	0.0514798	0.178426
AC020765.6	protein_coding	0.632668	0.0117579	0.081794	0.457134	0.0760084	0.284485	-0.130289	0.55274	0.792687
FAM242F	lncRNA	0.631729	0.0296151	0.163152	0.786922	0.00858332	0.0588446	-0.464083	0.092793	0.272757
MEI1	protein_coding	0.631471	0.0131548	0.089061	0.658242	0.0119745	0.0760812	0.467843	0.0351636	0.135179
MCRIP1	protein_coding	0.630935	0.0122319	0.0843433	0.696466	0.00711994	0.0512723	0.623873	0.00447092	0.0259316
SLC39A8	protein_coding	0.630739	0.0115243	0.0803906	0.678183	0.0081524	0.0565663	0.873652	6.26463e-05	0.000687246
ACOT4	protein_coding	0.629706	0.0163448	0.104684	0.83701	0.0019076	0.0179348	0.422969	0.065174	0.211302
LPCAT1	protein_coding	0.629242	0.012536	0.0859374	0.807647	0.00183676	0.0173902	1.28153	7.23859e-09	1.89675e-07
TCF4	protein_coding	0.628455	0.0118876	0.0824519	0.653985	0.0107733	0.0704298	0.741957	0.000665083	0.00528862
NINJ2-AS1	lncRNA	0.627611	0.0140663	0.0936676	0.391969	0.136998	0.410188	0.0806606	0.719685	0.884313
CHST2	protein_coding	0.627523	0.0124359	0.0854996	0.888633	0.000586243	0.00680822	0.486257	0.0260992	0.107564
ACOX1	protein_coding	0.627067	0.0121378	0.0838463	0.756236	0.00325384	0.0276804	0.67128	0.00207075	0.0137815
RAB9A	protein_coding	0.626984	0.0128595	0.0875498	0.686993	0.00799581	0.0559143	0.618524	0.00485908	0.0278292
ARMCX3	protein_coding	0.62664	0.0129867	0.0882244	0.565078	0.0292224	0.147283	0.543896	0.013316	0.0635212
AL713852.1	lncRNA	0.625173	0.0135903	0.0914349	0.600046	0.0211912	0.116064	1.19032	8.21175e-08	1.78196e-06
SH3D21	protein_coding	0.624633	0.0171392	0.108312	0.808331	0.00270559	0.0237337	0.57101	0.0125634	0.0605604
SLC31A1	protein_coding	0.624418	0.0127095	0.0867793	0.632654	0.0139316	0.0852808	0.654503	0.0027308	0.0173611
SNORA55	snoRNA	0.624348	0.0246247	0.141999	0.406177	0.164719	0.456836	0.432749	0.0769618	0.238661
KDSR	protein_coding	0.624103	0.0137583	0.0923672	0.556357	0.0326205	0.159715	0.223399	0.312251	0.589355
B3GALNT1	protein_coding	0.623277	0.0161719	0.10385	0.500943	0.061721	0.248253	0.0207573	0.929868	0.974714
SENP1	protein_coding	0.622195	0.0135166	0.0910363	0.708393	0.00621949	0.0461446	0.541052	0.0136778	0.0648662
AL139317.5	lncRNA	0.622016	0.0161335	0.103731	0.585973	0.0278021	0.142055	0.836221	0.000199774	0.00186993
SNX2	protein_coding	0.621992	0.012836	0.0874213	0.661662	0.00993775	0.065995	0.640155	0.00329746	0.0203205
IL4I1	protein_coding	0.621805	0.0127972	0.0872739	0.767077	0.0028166	0.0245818	0.936029	1.85533e-05	0.000232791
MIR6737	miRNA	0.621602	0.0194261	0.118512	0.686758	0.0125937	0.0791676	0.719206	0.00191669	0.0129157
BNIP3	protein_coding	0.62083	0.0165832	0.105935	0.336021	0.209388	0.522017	0.0132226	0.960045	0.988614
WBP2	protein_coding	0.619659	0.0146309	0.0966081	0.83308	0.00142225	0.0141102	0.871715	8.32816e-05	0.000880959
AL603832.3	protein_coding	0.619033	0.0151468	0.0988716	0.774083	0.00314851	0.0269601	1.18626	1.03884e-07	2.20594e-06
GADD45B	protein_coding	0.618724	0.0155402	0.100845	0.70134	0.00767931	0.0542238	0.253604	0.256875	0.525751
STAT1	protein_coding	0.618724	0.0131634	0.0890718	0.800583	0.0018155	0.0172235	1.5339	4.28823e-12	1.88502e-10
DDIT4	protein_coding	0.617469	0.015136	0.0988351	0.713273	0.00635452	0.0468516	0.717267	0.00120705	0.00873103
AC004997.1	protein_coding	0.616793	0.0212866	0.127186	0.658922	0.017612	0.101058	0.946501	4.85413e-05	0.000549161
ALDOC	protein_coding	0.616473	0.0183061	0.113691	-0.110764	0.691095	0.887839	-1.32478	5.73654e-08	1.28332e-06
AC092821.3	lncRNA	0.615519	0.0143557	0.0952579	0.638889	0.0133647	0.082832	0.417578	0.0563949	0.190933
AC138207.4	lncRNA	0.615498	0.0249028	0.143119	0.622792	0.0288672	0.145891	0.942049	7.11486e-05	0.00077019
NFE2L1	protein_coding	0.615247	0.013857	0.0927876	0.703004	0.00619855	0.0460148	0.556309	0.0106108	0.0525902
ECI2	protein_coding	0.614775	0.0231974	0.135889	0.996725	0.000323725	0.00419908	0.660745	0.00503902	0.0285554
FOSL1	protein_coding	0.61475	0.0320376	0.172303	0.534211	0.0746546	0.281204	0.675096	0.00708476	0.0379535
FOXP2	protein_coding	0.613696	0.0139064	0.0930493	0.533261	0.0370965	0.1743	-0.352243	0.104473	0.296467
GPR35	protein_coding	0.613332	0.0147341	0.0970256	0.892941	0.000564207	0.00658882	1.44369	7.82809e-11	2.8878e-09
TCEAL4	protein_coding	0.613293	0.019532	0.118889	0.597717	0.0281408	0.143275	0.0858652	0.711707	0.881143
FMNL2	protein_coding	0.613187	0.0142016	0.0944349	0.664172	0.00970015	0.0648051	0.618838	0.00451192	0.0261192
AC011481.3	TEC	0.612809	0.0144084	0.095574	0.881958	0.000626564	0.00721429	0.862402	8.14769e-05	0.000864584
EIF4A1	protein_coding	0.612612	0.0142793	0.0948622	0.559841	0.02906	0.146618	0.443822	0.0413224	0.152201
AL031587.5	TEC	0.61219	0.0246704	0.142175	0.952357	0.000644413	0.00737477	0.604196	0.0112012	0.0550521
TMEM33	protein_coding	0.611561	0.0145187	0.0960018	0.582449	0.0233032	0.124483	0.304797	0.1613	0.395399
AC005954.2	lncRNA	0.611071	0.0260594	0.147919	0.72379	0.0112856	0.072619	0.723875	0.00257798	0.0165311
NAGK	protein_coding	0.61106	0.0150184	0.0983957	0.571075	0.0268544	0.138004	0.546543	0.0125139	0.0603812
TSPAN4	protein_coding	0.611047	0.016543	0.105715	0.660304	0.0118127	0.0752406	0.341456	0.125184	0.334432
APOL6	protein_coding	0.610567	0.0148117	0.0973583	0.754719	0.00339	0.0285298	0.916528	2.88567e-05	0.000344924
MCFD2	protein_coding	0.610113	0.014725	0.0970254	0.601925	0.0190484	0.10724	0.400922	0.0654118	0.211854
NTNG1	protein_coding	0.609969	0.0166094	0.106067	0.542347	0.0385001	0.178663	0.261999	0.238773	0.503358
AL591806.2	protein_coding	0.609964	0.0150206	0.0983957	0.721705	0.00511638	0.039434	0.386629	0.0765365	0.237661
TWF1	protein_coding	0.608396	0.0186477	0.115256	0.603256	0.0235983	0.125587	0.607428	0.0070692	0.0378917
AP5Z1	protein_coding	0.60816	0.0154651	0.10057	0.759383	0.00327705	0.0278026	0.630382	0.00397969	0.0236494
ZNF330	protein_coding	0.607894	0.0154985	0.100714	0.630863	0.0144612	0.0876969	0.532214	0.014967	0.0696313
CNDP2	protein_coding	0.607826	0.0154838	0.100653	0.631669	0.0143171	0.086935	0.784024	0.000347498	0.00301421
SLC9A7	protein_coding	0.607559	0.0153812	0.100193	0.704246	0.00626811	0.0464505	0.843679	0.000117349	0.00119019
PLEKHF2	protein_coding	0.607382	0.0158335	0.102186	0.566518	0.0284442	0.144364	0.278103	0.204711	0.459928
AC093567.1	lncRNA	0.607376	0.0365484	0.189011	0.333276	0.293349	0.622274	0.560949	0.025618	0.105929
CEP83	protein_coding	0.607268	0.0153274	0.0998772	0.624896	0.0151034	0.0901707	0.365577	0.0933934	0.273778
LAMC1	protein_coding	0.607145	0.0150217	0.0983957	0.705115	0.00597854	0.0446909	0.856279	8.7419e-05	0.000917802
GBP4	protein_coding	0.606246	0.0176308	0.110567	0.831187	0.00155723	0.0152094	1.49054	3.06335e-11	1.19572e-09
OLR1	protein_coding	0.606071	0.0210633	0.126092	0.88157	0.00110843	0.0115753	1.00036	1.16997e-05	0.000154361
SNX8	protein_coding	0.6054	0.0164169	0.105051	0.671205	0.00964491	0.0645275	0.492614	0.0250336	0.104062
AC004477.1	lncRNA	0.604932	0.0177367	0.11112	0.82472	0.00167445	0.0161205	0.644919	0.00373394	0.0224713
TGFBR3	protein_coding	0.604621	0.0180622	0.11253	0.504908	0.0552953	0.230022	-0.319971	0.156188	0.387412
GJA9	protein_coding	0.604596	0.0367909	0.189796	0.451454	0.133532	0.403528	0.237716	0.352294	0.630805
BZW1	protein_coding	0.603838	0.015787	0.101955	0.590787	0.0213905	0.116858	0.379148	0.08146	0.248273
SPATA41	lncRNA	0.603757	0.0419694	0.207643	0.536805	0.0883883	0.313052	-0.0795671	0.808103	0.929091
OAZ2	protein_coding	0.603546	0.0164549	0.105259	0.698962	0.00687806	0.0499934	1.03899	2.41168e-06	3.8033e-05
AC011511.2	lncRNA	0.603074	0.0159461	0.102661	0.877431	0.000661625	0.00753062	1.32358	1.99051e-09	5.75968e-08
AC011997.2	lncRNA	0.603061	0.019222	0.117701	0.684044	0.00979633	0.0652627	1.10409	8.78874e-07	1.54968e-05
PGPEP1	protein_coding	0.60273	0.0161868	0.103896	0.610871	0.0176128	0.101058	0.533622	0.0144997	0.0679615
CCDC9B	protein_coding	0.602544	0.0290571	0.160675	0.375087	0.197716	0.505558	0.00300848	1	1
RAVER2	protein_coding	0.602539	0.0353698	0.184587	-0.0563787	0.884313	0.967859	0.325839	0.204666	0.459881
GGA1	protein_coding	0.602353	0.016354	0.104684	0.735142	0.00436703	0.0347193	0.743148	0.000687548	0.00543738
ADORA2A	protein_coding	0.60222	0.0205033	0.123604	1.20461	6.8386e-06	0.00014673	1.61891	1.36658e-12	6.33271e-11
RN7SL3	misc_RNA	0.602019	0.0157526	0.101827	0.560792	0.0282937	0.143833	0.3143	0.146899	0.371567
ALG14-AS1	lncRNA	0.601181	0.0429386	0.211046	0.952304	0.00163727	0.015811	0.529388	0.0410111	0.15135
LINC02470	lncRNA	0.60041	0.0355554	0.185197	0.182535	0.545529	0.819943	-0.904743	0.00127779	0.0091582
AL358472.7	protein_coding	0.600054	0.0162162	0.104044	0.679683	0.00802281	0.0560615	0.704566	0.00121399	0.00877112
AL136131.3	lncRNA	0.599661	0.0221057	0.130754	0.466694	0.0831029	0.300823	-0.00117831	1	1
HINT3	protein_coding	0.59945	0.0171089	0.108229	0.619211	0.0165016	0.0963231	0.275544	0.208173	0.465095
IL20RB	protein_coding	0.599327	0.017544	0.110206	0.664582	0.0103998	0.0683416	0.585188	0.00778988	0.0408697
AC005280.2	lncRNA	0.599171	0.0404378	0.202404	0.796385	0.00799243	0.0559114	0.88705	0.00042268	0.00357728
AL109615.3	lncRNA	0.598611	0.0334807	0.177631	0.526026	0.0711122	0.27232	-0.512096	0.0501753	0.174944
UBA6	protein_coding	0.598537	0.0167912	0.106815	0.510817	0.0466625	0.204284	0.47369	0.029696	0.118388
AC099508.2	lncRNA	0.598518	0.026259	0.148693	0.567535	0.0402013	0.184476	-0.143546	0.557314	0.795392
SPAG9	protein_coding	0.598049	0.0166482	0.106135	0.640769	0.0124686	0.0785171	0.432098	0.046773	0.166349
MIR4775	miRNA	0.59795	0.0416427	0.206244	0.44341	0.154064	0.439849	0.554092	0.0339165	0.131704
Z93241.1	lncRNA	0.596898	0.0227668	0.133908	0.274707	0.311822	0.642518	0.342858	0.133603	0.348579
NUDT4B	protein_coding	0.596803	0.0221911	0.131136	0.406753	0.132226	0.401459	-0.357607	0.12714	0.337521
TMEM138	protein_coding	0.596645	0.0172721	0.10897	0.657689	0.010623	0.0696872	0.587023	0.00717823	0.0383777
ARMCX6	protein_coding	0.596472	0.0214608	0.128024	0.587618	0.0275908	0.141211	0.280109	0.21627	0.475388
PSMD10	protein_coding	0.596392	0.0211833	0.12661	0.281929	0.293173	0.622032	0.248995	0.270372	0.540767
OPN1SW	protein_coding	0.59626	0.032471	0.173939	0.296771	0.309109	0.639283	0.15121	0.553626	0.793352
CTSS	protein_coding	0.595885	0.0168686	0.107105	0.690588	0.0070216	0.0507385	0.653196	0.00266228	0.0169934
AP001432.1	lncRNA	0.595653	0.0175274	0.110175	0.611764	0.0175109	0.100701	0.501835	0.0215477	0.0929387
PHC1	protein_coding	0.595271	0.0174074	0.109654	0.611611	0.0173253	0.0998816	0.459779	0.0348457	0.134259
TMEM60	protein_coding	0.595222	0.0201251	0.121909	0.65063	0.0136034	0.0838707	0.46022	0.0393888	0.146949
TAF13	protein_coding	0.595031	0.0184097	0.11416	0.659756	0.0109987	0.0713878	0.741715	0.000756066	0.00589744
CBS	protein_coding	0.594435	0.0207672	0.124795	0.714169	0.00691269	0.0501822	-0.0136416	0.957031	0.987256
AL391840.1	lncRNA	0.594029	0.0178551	0.111639	0.685092	0.00785188	0.0551943	0.249484	0.252896	0.521023
BISPR	lncRNA	0.593881	0.0211251	0.126341	0.548396	0.0392281	0.181208	1.04106	3.58409e-06	5.4733e-05
RCAN2	protein_coding	0.593693	0.0235768	0.137812	0.733219	0.00652499	0.0479397	0.837849	0.000243157	0.00221968
SLC2A1	protein_coding	0.593682	0.0175796	0.110356	0.499977	0.0512143	0.218776	-0.206585	0.342539	0.621458
KIAA0513	protein_coding	0.593507	0.0185614	0.114949	0.54302	0.0359933	0.171336	0.488888	0.0260298	0.107325
AC087289.4	lncRNA	0.593316	0.0192245	0.117701	0.722167	0.00558378	0.0422932	0.656779	0.00294966	0.0185107
PIK3AP1	protein_coding	0.592339	0.0177631	0.111211	0.672733	0.00876943	0.059881	0.810939	0.00020359	0.00189621
SLAMF8	protein_coding	0.591983	0.0182059	0.113231	0.56874	0.0271034	0.139094	0.850828	0.000102826	0.00105911
BLOC1S2	protein_coding	0.591425	0.020296	0.122668	0.721508	0.00591452	0.0443707	0.622343	0.00506884	0.0286726
AC106741.1	protein_coding	0.590819	0.0238537	0.139042	0.495909	0.0672208	0.262372	0.615724	0.00694371	0.0372934
PFKFB3	protein_coding	0.590535	0.0189907	0.116611	0.911951	0.000436617	0.00535062	1.11513	4.36755e-07	8.09567e-06
C5orf58	protein_coding	0.590126	0.0213563	0.127522	0.503252	0.0567111	0.233735	0.0105933	0.968378	0.991306
LARP4	protein_coding	0.590105	0.0188983	0.116205	0.457139	0.0764293	0.285607	0.394444	0.0715557	0.225881
TMEM199	protein_coding	0.589974	0.0194135	0.118474	0.629428	0.0152409	0.0908196	0.588958	0.00741689	0.0393426
AC017101.1	lncRNA	0.58888	0.0189	0.116205	0.756934	0.00334407	0.0282189	1.06491	1.28468e-06	2.17552e-05
CASP1	protein_coding	0.588191	0.0190424	0.116853	0.697353	0.0068359	0.0497588	0.545181	0.012604	0.060725
TSPAN33	protein_coding	0.588134	0.0203866	0.123057	0.870662	0.000848862	0.00929167	0.771471	0.00048771	0.00404576
AL450998.2	lncRNA	0.58776	0.0188229	0.116073	0.73141	0.00446255	0.0353184	0.779648	0.000359426	0.00310622
RHOQ-AS1	lncRNA	0.587589	0.0220372	0.130513	0.611941	0.0205832	0.113708	0.989987	9.64307e-06	0.000129682
GIMAP1-GIMAP5	protein_coding	0.587577	0.019251	0.117781	0.599215	0.0201075	0.111648	0.518593	0.0176981	0.0796158
ZNF775	protein_coding	0.587539	0.0188732	0.116154	0.662432	0.00996113	0.0661038	0.493582	0.0234787	0.0991979
ZBTB43	protein_coding	0.58738	0.0193951	0.1184	0.692224	0.00734553	0.0524796	0.570674	0.00914366	0.046595
TNS3	protein_coding	0.586977	0.0185919	0.115062	0.661706	0.00978017	0.0651785	0.886048	4.89522e-05	0.000553145
RTL8C	protein_coding	0.586769	0.0243476	0.140962	0.730631	0.00655816	0.0480898	0.402357	0.0781279	0.241244
HIVEP1	protein_coding	0.586075	0.0197927	0.120243	0.711194	0.0059465	0.0445397	1.22667	2.84514e-08	6.75865e-07
MBD4	protein_coding	0.585482	0.0193863	0.118385	0.668846	0.00933062	0.0629383	0.706055	0.00123021	0.0088741
AC097382.3	lncRNA	0.585346	0.0561858	0.25425	0.496515	0.137326	0.410648	0.395152	0.145687	0.369054
COQ10B	protein_coding	0.58438	0.0206931	0.124469	0.640394	0.0136389	0.0840071	0.583926	0.00798648	0.0417266
NALCN-AS1	lncRNA	0.584127	0.0381083	0.194463	0.421543	0.15037	0.433768	0.602628	0.0135317	0.0644033
AC027644.4	protein_coding	0.584096	0.0196429	0.119448	0.647971	0.0117427	0.0748704	0.605795	0.00549506	0.030769
C12orf56	protein_coding	0.583747	0.0211178	0.126338	0.734851	0.00475985	0.0371568	0.539153	0.0145364	0.0681164
GNG10	protein_coding	0.583507	0.0228575	0.134274	0.451705	0.0874552	0.310681	0.356941	0.111247	0.309663
TRO	protein_coding	0.583116	0.040201	0.201797	0.375562	0.21184	0.525627	0.324603	0.202088	0.457365
ATF4	protein_coding	0.582863	0.0196297	0.119407	0.601581	0.0189711	0.10693	0.483272	0.0262547	0.108063
SWT1	protein_coding	0.582772	0.0213792	0.127619	0.579452	0.0260378	0.134725	0.399705	0.0701253	0.222855
RAB32	protein_coding	0.582265	0.0198688	0.12055	0.519692	0.0427497	0.192333	0.158835	0.46501	0.72924
SLC45A3	protein_coding	0.582158	0.0219993	0.130329	0.489236	0.0613829	0.247262	0.443203	0.0455949	0.163333
VMP1	protein_coding	0.581547	0.0199766	0.121165	0.532438	0.0378509	0.176656	0.57061	0.00878167	0.0450923
NBN	protein_coding	0.58103	0.0201137	0.121879	0.688773	0.00733384	0.0524521	0.649903	0.0028686	0.0180864
RNF213-AS1	lncRNA	0.580597	0.0202741	0.122575	0.659928	0.0102119	0.0674119	1.44351	6.83703e-11	2.54213e-09
AGPAT4	protein_coding	0.580438	0.0205198	0.123663	0.623612	0.0153727	0.0914024	0.694895	0.001476	0.0103155
SQOR	protein_coding	0.579528	0.0202668	0.12257	0.734254	0.00422595	0.0337994	0.933407	1.95334e-05	0.00024354
DAPK2	protein_coding	0.579522	0.0216266	0.128817	0.533017	0.0397836	0.18296	0.503982	0.0218906	0.0939652
AP003108.3	TEC	0.578745	0.0206143	0.124074	0.624198	0.015038	0.0898436	0.445947	0.0404389	0.149708
LINC00963	lncRNA	0.578623	0.0207273	0.124635	0.633032	0.0137459	0.0843907	0.452546	0.0377051	0.142275
ERGIC1	protein_coding	0.578439	0.0213396	0.127463	0.66413	0.0101128	0.0668983	0.81788	0.000194005	0.00182501
PLEKHM2	protein_coding	0.57815	0.0207413	0.124679	0.73267	0.00436321	0.0347069	0.778359	0.000363887	0.003139
B4GALT1-AS1	lncRNA	0.577438	0.0370002	0.190511	1.03149	0.000280629	0.0037246	0.948281	7.57509e-05	0.0008093
PYHIN1	protein_coding	0.577264	0.0258633	0.14716	0.212083	0.433885	0.745678	-0.0442912	0.85082	0.946825
ABR	protein_coding	0.576634	0.0210044	0.125859	0.624414	0.0149383	0.0895251	0.587859	0.00693497	0.0372847
OR7D2	protein_coding	0.576449	0.0623826	0.271752	1.07877	0.000521095	0.00617328	0.543472	0.0433406	0.157597
SEC61G	protein_coding	0.575223	0.0243435	0.140962	0.552136	0.0357137	0.170435	0.414934	0.0626895	0.205435
C5orf51	protein_coding	0.5751	0.0234853	0.137448	0.547161	0.0361322	0.17163	0.411234	0.0633121	0.20679
FCRL6	protein_coding	0.574227	0.024481	0.141473	0.503986	0.0551159	0.229518	0.675602	0.00239354	0.0155638
PCSK5	protein_coding	0.573906	0.0255315	0.145756	0.788901	0.00286023	0.0249394	-0.127302	0.576197	0.807981
ARHGEF37	protein_coding	0.573855	0.0460548	0.221235	0.408709	0.183455	0.484451	0.619299	0.0136638	0.0648302
FMNL3	protein_coding	0.573794	0.0220561	0.130583	0.795434	0.00203769	0.0189091	1.12833	2.92996e-07	5.68877e-06
EDNRB-AS1	lncRNA	0.573785	0.0462095	0.221559	0.587938	0.0479075	0.207995	0.210107	0.419281	0.691706
ZNF385D-AS2	lncRNA	0.573648	0.0277145	0.154841	0.54484	0.0427459	0.192333	1.20578	1.10441e-07	2.32941e-06
AC136475.9	protein_coding	0.573294	0.0375092	0.192291	0.471949	0.0964746	0.330354	0.853099	0.000314392	0.00277308
AC114689.3	lncRNA	0.573174	0.0401774	0.201797	0.474194	0.102634	0.343511	0.688304	0.00448963	0.0260141
AL353748.3	lncRNA	0.573094	0.0378833	0.193734	0.733218	0.0100209	0.0664415	0.234645	0.335997	0.61513
ARL8B	protein_coding	0.573073	0.0217896	0.129494	0.532786	0.0376357	0.176059	0.522572	0.0163133	0.0745854
VASH1-AS1	lncRNA	0.572923	0.0236467	0.138098	0.671038	0.00994697	0.066033	0.7849	0.00038051	0.00327041
ATP6V0B	protein_coding	0.572084	0.0218412	0.129637	0.633532	0.0133974	0.0829179	0.540548	0.0128623	0.0617641
SGPP1	protein_coding	0.571708	0.0310479	0.168325	0.546405	0.0465963	0.204089	0.456376	0.0477958	0.168933
C8orf58	protein_coding	0.571101	0.0298206	0.16355	0.658257	0.0154076	0.091466	0.5028	0.0291625	0.116812
NFIL3	protein_coding	0.571055	0.0243328	0.140962	0.582199	0.0255528	0.132908	0.567431	0.0102482	0.0511384
HEIH	lncRNA	0.571035	0.0231476	0.13571	0.636942	0.0136916	0.0842371	0.612468	0.00520205	0.0293111
KBTBD11-OT1	protein_coding	0.570948	0.0228086	0.13407	0.663545	0.0100315	0.0664771	0.577142	0.00827078	0.0430328
IRF5	protein_coding	0.57094	0.0223839	0.132068	0.508556	0.0473832	0.206719	0.250189	0.249825	0.517154
CCL28	protein_coding	0.570758	0.0296515	0.163291	0.363067	0.186159	0.487974	-0.500304	0.03506	0.134836
COMMD9	protein_coding	0.570104	0.0231878	0.135875	0.522369	0.0427482	0.192333	0.414636	0.0579213	0.194023
AC073626.1	lncRNA	0.570104	0.0293354	0.162024	0.374951	0.168444	0.462629	-0.406653	0.0820178	0.249528
DDX60	protein_coding	0.569834	0.0230498	0.135235	0.647285	0.011981	0.0760812	1.07003	1.13688e-06	1.96052e-05
THAP8	protein_coding	0.569793	0.0423665	0.209059	0.411697	0.164426	0.456535	0.0996204	0.707503	0.879249
MAP1B	protein_coding	0.569487	0.0384166	0.195506	0.716281	0.0115621	0.0739188	0.501053	0.0377031	0.142275
TTYH2	protein_coding	0.56944	0.0289812	0.160349	0.779871	0.00354467	0.0296332	1.21703	8.06377e-08	1.75389e-06
ARL4A	protein_coding	0.569233	0.0266736	0.150363	0.733646	0.00556799	0.0422415	0.444817	0.0471432	0.167255
AL137129.1	lncRNA	0.568983	0.0228274	0.134138	0.792817	0.00205324	0.0190197	0.734065	0.000767678	0.00597316
UCK1	protein_coding	0.568189	0.0245291	0.141619	0.546196	0.0354629	0.169421	0.323389	0.142011	0.363169
FBXL19-AS1	lncRNA	0.568146	0.0553732	0.252055	0.226736	0.48697	0.782704	0.518933	0.0477538	0.168843
GNS	protein_coding	0.566872	0.0230101	0.135044	0.576062	0.0243779	0.128491	0.518975	0.0168578	0.0767728
SLC22A18AS	protein_coding	0.566766	0.0322747	0.173227	0.572182	0.0365474	0.172639	0.368165	0.113175	0.312898
TMEM69	protein_coding	0.56667	0.0246549	0.14213	0.595162	0.0216626	0.117691	0.301532	0.169964	0.408967
SPATA9	protein_coding	0.56537	0.0318068	0.171355	0.531531	0.0511717	0.218744	0.0445114	0.853741	0.94813
AC009690.3	protein_coding	0.565179	0.0269607	0.1516	0.335502	0.203214	0.513737	0.264922	0.235652	0.50014
ADI1	protein_coding	0.564393	0.0240161	0.139557	0.712906	0.00555248	0.0421408	0.895142	4.28993e-05	0.000491839
ARRB2	protein_coding	0.564357	0.0267476	0.1506	0.391949	0.135703	0.407542	0.568955	0.0104015	0.0517435
NT5C3B	protein_coding	0.564184	0.0300205	0.16422	0.555725	0.0386531	0.179115	0.26362	0.247866	0.514605
RFESD	protein_coding	0.56415	0.0340452	0.179816	0.476854	0.0821961	0.298933	-0.0133347	0.96481	0.990163
RNF213	protein_coding	0.563513	0.023904	0.139249	0.637653	0.0128214	0.0803362	1.46685	3.24117e-11	1.25731e-09
TMEM268	protein_coding	0.563223	0.0266574	0.150363	0.649609	0.0129163	0.0807427	0.505632	0.022467	0.0957464
MAPK6	protein_coding	0.56245	0.0245362	0.141619	0.649279	0.0115129	0.0737534	0.573465	0.00851473	0.0440305
AC005740.3	lncRNA	0.562174	0.0262263	0.148597	0.612205	0.0185324	0.104961	0.484216	0.0280196	0.113217
AC005519.1	lncRNA	0.561908	0.0335867	0.177943	0.359612	0.192088	0.49702	0.406013	0.0804428	0.246169
DCANP1	protein_coding	0.561894	0.024914	0.143119	0.579108	0.0243832	0.128491	0.903686	3.7365e-05	0.000434477
AP1AR	protein_coding	0.561763	0.0261512	0.148395	0.620231	0.016878	0.0978843	0.273962	0.213547	0.472222
LINC02611	lncRNA	0.561683	0.0357773	0.185839	0.51349	0.0651168	0.256979	-0.0395197	0.876108	0.956556
HMGA1P4	lncRNA	0.561589	0.0281851	0.156866	0.743033	0.00474675	0.0370698	0.36495	0.102268	0.291835
CDC14C	protein_coding	0.56115	0.0450359	0.217895	0.406111	0.170771	0.466418	0.182375	0.470456	0.733137
PDXK	protein_coding	0.560632	0.0247009	0.142221	0.568366	0.02651	0.136644	0.414033	0.0566422	0.191529
PBDC1	protein_coding	0.559762	0.0303509	0.165422	0.602914	0.0236343	0.125667	0.583821	0.00943501	0.0478207
GNA13	protein_coding	0.559695	0.0252032	0.144451	0.581892	0.0234143	0.12485	0.626214	0.00407649	0.0240574
AC002094.1	lncRNA	0.557882	0.0268911	0.151363	0.610442	0.0184504	0.104654	0.58304	0.00796329	0.0416517
CALHM6-AS1	lncRNA	0.556391	0.0411687	0.204703	0.35166	0.219052	0.536118	0.0829173	0.722055	0.88529
CALHM6	protein_coding	0.556391	0.0411687	0.204703	0.35166	0.219052	0.536118	0.0783905	0.744378	0.897566
ELOVL1	protein_coding	0.55575	0.0260492	0.147905	0.62433	0.0149189	0.0894657	0.671316	0.00206	0.0137192
AC243829.2	lncRNA	0.555627	0.0406647	0.203	0.745818	0.00778409	0.0548147	1.69664	4.70734e-13	2.32451e-11
METTL7B	protein_coding	0.555603	0.0389978	0.197664	0.123335	0.662454	0.875535	-0.661329	0.00759255	0.0400734
MIR4709	miRNA	0.555525	0.0263854	0.149186	0.664317	0.00976387	0.0651385	0.763341	0.000476054	0.00395779
SNHG4	lncRNA	0.554926	0.0274524	0.153742	0.556436	0.0313784	0.155204	0.216837	0.322647	0.60025
MTHFD2	protein_coding	0.554671	0.026377	0.149186	0.629949	0.0140707	0.0858534	0.546357	0.0120551	0.0586364
CPED1	protein_coding	0.554568	0.0300672	0.164427	0.663168	0.0116751	0.074515	0.0678864	0.764675	0.9075
SNX18	protein_coding	0.554232	0.0269659	0.1516	0.580416	0.0240784	0.127347	0.336793	0.122572	0.33009
AC007182.1	lncRNA	0.553285	0.0469788	0.224017	1.00654	0.000408912	0.0050571	0.605286	0.0129457	0.0621169
ENO1	protein_coding	0.553072	0.0264842	0.149654	0.559166	0.0287898	0.145766	0.414725	0.0558457	0.18962
AC109326.1	TEC	0.552915	0.0352328	0.183974	0.358476	0.18807	0.490731	0.324878	0.154949	0.385609
SLC23A2	protein_coding	0.552712	0.0272869	0.152997	0.548235	0.0329442	0.160929	0.57592	0.0083142	0.043199
TEN1-CDK3	protein_coding	0.551663	0.0301951	0.164786	0.603217	0.0212064	0.116097	0.452573	0.041342	0.152239
PGD	protein_coding	0.551509	0.0272809	0.152997	0.690489	0.00716842	0.0515623	1.06362	1.23172e-06	2.10096e-05
OLFML2B	protein_coding	0.551417	0.0347728	0.182178	0.497546	0.0653503	0.257631	1.41255	5.86482e-10	1.87018e-08
MACORIS	lncRNA	0.551277	0.0605542	0.266126	0.0489827	0.903059	0.973684	0.496131	0.0528156	0.181892
IPO13	protein_coding	0.551151	0.0284902	0.158097	0.528949	0.0406842	0.185833	0.368433	0.0927521	0.272747
MACROH2A2	protein_coding	0.550432	0.0374406	0.191991	0.717537	0.00841801	0.0580701	0.626516	0.00650371	0.0353746
ADAMTS12	protein_coding	0.549955	0.0338328	0.178844	0.582286	0.0294745	0.148237	0.922011	4.2941e-05	0.000492017
SETSIP	protein_coding	0.5498	0.0387057	0.196659	0.486492	0.0781888	0.28962	0.248828	0.287247	0.561248
YIPF5	protein_coding	0.549379	0.0290175	0.160503	0.50655	0.0500102	0.214703	0.37705	0.0853888	0.256794
ACP2	protein_coding	0.549359	0.0282928	0.157373	0.775634	0.00261585	0.0231444	0.814812	0.00019715	0.00184997
TRIM2	protein_coding	0.549267	0.0297177	0.163377	0.561423	0.0306804	0.152673	0.288184	0.190744	0.439484
SGPL1	protein_coding	0.549219	0.02855	0.158336	0.684262	0.00795511	0.0557672	0.981454	7.88394e-06	0.000108456
AL391422.4	lncRNA	0.548759	0.0665672	0.284071	0.848815	0.00565718	0.0426778	0.800952	0.00179852	0.0122333
TPST1	protein_coding	0.548244	0.0296175	0.163152	0.529163	0.0409911	0.186828	0.519049	0.0180969	0.0811572
C1orf226	protein_coding	0.548101	0.0343742	0.180905	0.628618	0.0185321	0.104961	0.982817	1.31655e-05	0.00017213
LRP1B	protein_coding	0.548003	0.031935	0.171898	0.798961	0.00235473	0.0213306	0.657381	0.00314974	0.0195253
TRIM3	protein_coding	0.54789	0.0360122	0.18675	0.519189	0.0533133	0.225143	0.425518	0.0625271	0.204997
HM13	protein_coding	0.547728	0.0284142	0.157908	0.571343	0.0259628	0.134485	0.486211	0.0254956	0.105562
SLC8B1	protein_coding	0.547565	0.0291974	0.161356	0.673785	0.0090332	0.0613049	0.53664	0.0141818	0.0668878
RNU12	snRNA	0.547243	0.0376639	0.192926	0.119	0.670409	0.878841	0.320134	0.166135	0.403088
MVD	protein_coding	0.54695	0.029772	0.163461	0.703857	0.00652917	0.0479402	0.370233	0.0913309	0.269706
CYFIP1	protein_coding	0.546559	0.0284835	0.158097	0.606685	0.0178854	0.102283	0.644349	0.00306844	0.0190905
AL592490.1	protein_coding	0.546253	0.0402203	0.201797	0.799981	0.00355281	0.0296749	0.76539	0.000954831	0.00721164
PCDH20	protein_coding	0.546253	0.0402203	0.201797	0.799981	0.00355281	0.0296749	0.76302	0.00097875	0.00735979
CCNYL1	protein_coding	0.546181	0.0301576	0.164705	0.390686	0.131246	0.400535	0.413569	0.0595344	0.197859
AC104365.3	lncRNA	0.545774	0.0674979	0.285842	0.608332	0.0506332	0.216934	0.499499	0.057715	0.19366
MAB21L3	protein_coding	0.545656	0.0588919	0.261749	0.387216	0.197723	0.505558	-0.188691	0.493147	0.750576
ELOA	protein_coding	0.545498	0.0292615	0.161663	0.653841	0.0109964	0.0713878	0.941833	1.71867e-05	0.000218187
PLD6	protein_coding	0.545188	0.0384759	0.195703	0.604602	0.0260662	0.134835	0.189108	0.415811	0.68865
SLC25A32	protein_coding	0.544506	0.0297608	0.163461	0.585499	0.0228794	0.123061	0.305503	0.161263	0.39536
KRT10	protein_coding	0.543716	0.04623	0.221559	0.672827	0.0163211	0.0956698	0.239391	0.313583	0.59063
ST8SIA1	protein_coding	0.543288	0.043305	0.212466	0.400231	0.155764	0.442359	0.0655138	0.791383	0.921467
TIFAB	protein_coding	0.542853	0.0298107	0.163547	0.619214	0.015832	0.0933973	0.897701	4.04227e-05	0.000467145
AC020687.1	lncRNA	0.542718	0.0337473	0.178593	0.861349	0.00105201	0.0111046	0.675216	0.00243643	0.0158066
TMEM45A	protein_coding	0.542622	0.032872	0.175377	-0.341438	0.196793	0.504428	-1.65869	1.12656e-12	5.3388e-11
SENP3-EIF4A1	protein_coding	0.542591	0.0298295	0.16355	0.508997	0.0470202	0.205425	0.393994	0.0699075	0.222337
VOPP1	protein_coding	0.542588	0.0296044	0.163152	0.636042	0.0130461	0.0813924	0.783984	0.000322255	0.00283578
SWAP70	protein_coding	0.542461	0.0299386	0.163983	0.568077	0.0268003	0.137801	0.760939	0.000489486	0.00405513
MGAT4A	protein_coding	0.542438	0.0297439	0.163461	0.41371	0.10589	0.349997	0.0605111	0.780432	0.916201
AL645941.2	protein_coding	0.54221	0.0325585	0.174258	0.386282	0.138814	0.413183	-0.03212	0.887567	0.961045
RAB1A	protein_coding	0.542179	0.0302027	0.164786	0.514787	0.0449521	0.199013	0.397641	0.067841	0.21729
RNU5F-1	snRNA	0.542126	0.0551831	0.251493	0.355185	0.234604	0.555508	0.330506	0.190613	0.43927
EPB41	protein_coding	0.542051	0.0299425	0.163983	0.57584	0.0246818	0.129711	0.327637	0.13147	0.345024
SORBS3	protein_coding	0.541727	0.0342977	0.180694	0.52095	0.0481403	0.208624	0.340942	0.127466	0.337953
ACBD3	protein_coding	0.541164	0.0307272	0.167067	0.474363	0.0649948	0.256766	0.326844	0.133825	0.348869
MICAL1	protein_coding	0.540888	0.0302598	0.16505	0.453778	0.0763217	0.285447	-0.000233272	0.999527	1
SNORA53	snoRNA	0.540483	0.0372245	0.191456	0.202482	0.454019	0.760444	0.220864	0.331599	0.610023
OSBPL11	protein_coding	0.540377	0.0314661	0.170149	0.479582	0.0629924	0.25149	0.540514	0.0135442	0.0644464
EDARADD	protein_coding	0.540321	0.0301237	0.164688	0.534589	0.0365184	0.172573	0.418656	0.0535347	0.183676
RAB10	protein_coding	0.540065	0.0305115	0.166086	0.584853	0.0224988	0.12159	0.623524	0.00418138	0.0245149
RMRP	lncRNA	0.54003	0.0301705	0.164705	0.553433	0.0303875	0.15172	0.405946	0.0611118	0.201712
RMRP	ribozyme	0.54003	0.0301705	0.164705	0.553433	0.0303875	0.15172	0.405946	0.0611118	0.201712
POMP	protein_coding	0.539692	0.0316705	0.170914	0.598161	0.0204574	0.113145	0.391298	0.0736262	0.231214
NHLRC3	protein_coding	0.53959	0.0317561	0.171229	0.481109	0.0622531	0.249548	0.116521	0.594674	0.817672
ITGB1	protein_coding	0.53957	0.0308405	0.167388	0.644644	0.0120499	0.0764162	0.515537	0.0178815	0.0803439
HIF1A-AS3	lncRNA	0.539436	0.0306832	0.166879	0.737547	0.00406779	0.0328982	0.707966	0.00115765	0.00842232
PHF23	protein_coding	0.539318	0.034661	0.181845	0.722655	0.00592656	0.0444149	0.583273	0.00877852	0.0450885
TMIGD3	protein_coding	0.539219	0.0318623	0.171605	0.393592	0.127135	0.39256	0.534838	0.0145643	0.0681807
AC009299.2	lncRNA	0.539053	0.0314616	0.170149	0.703731	0.00630659	0.0466075	0.81478	0.000198335	0.00185923
AC011287.1	lncRNA	0.538622	0.0373783	0.191881	0.625132	0.0188237	0.10628	0.635255	0.00477526	0.0274228
SLC9A9-AS1	lncRNA	0.538371	0.06558	0.281388	0.268582	0.408417	0.727772	0.827395	0.00103815	0.00772224
DUSP14	protein_coding	0.538276	0.0355003	0.185063	0.648556	0.0137798	0.084538	0.443297	0.0470289	0.167038
AC087627.1	lncRNA	0.538238	0.0368604	0.19005	0.599764	0.0238919	0.126644	0.692699	0.00204754	0.0136653
MLX	protein_coding	0.538157	0.032092	0.172497	0.512887	0.0466934	0.20431	0.407152	0.0626098	0.205216
PAQR9	protein_coding	0.537477	0.0670955	0.285035	0.47814	0.125436	0.388971	0.405723	0.117616	0.321165
AF111169.3	lncRNA	0.53725	0.0332372	0.176737	0.737708	0.00447398	0.0353851	0.695952	0.00156613	0.0108808
MXD1	protein_coding	0.53715	0.0327449	0.174943	0.604744	0.0193134	0.108215	1.0135	4.20701e-06	6.2643e-05
SAT2	protein_coding	0.536692	0.0402951	0.202002	0.622565	0.0211775	0.11604	0.602769	0.00831781	0.0432058
CCDC43	protein_coding	0.53668	0.032795	0.175077	0.510132	0.048232	0.208808	0.184977	0.398601	0.674821
PDXP	protein_coding	0.536386	0.0336147	0.178041	0.54755	0.0348028	0.167231	0.120258	0.585983	0.811673
THBD	protein_coding	0.53617	0.0334701	0.177631	0.850611	0.00104812	0.0110743	1.17882	9.92524e-08	2.11237e-06
VASH1	protein_coding	0.535851	0.0322727	0.173227	0.680758	0.00814304	0.0565503	0.750423	0.000595811	0.00481718
TSPYL5	protein_coding	0.53573	0.0329453	0.175581	0.491097	0.056938	0.234363	0.242327	0.268199	0.538401
DCAF4L1	protein_coding	0.53541	0.0526777	0.243706	0.21251	0.466806	0.768695	0.165508	0.507498	0.761547
RNF149	protein_coding	0.534972	0.032814	0.175129	0.525493	0.0411612	0.187376	0.35528	0.103522	0.294386
TFPT	protein_coding	0.534767	0.0347858	0.182195	0.587984	0.0239859	0.127107	0.608098	0.00589534	0.0326286
SNX30	protein_coding	0.534501	0.0326702	0.174658	0.427737	0.0956638	0.329057	0.286814	0.187783	0.435361
SDHD	protein_coding	0.534328	0.0331052	0.176134	0.472193	0.0666024	0.260931	0.46003	0.0351813	0.13522
SHBG	protein_coding	0.534293	0.0408794	0.203741	0.634785	0.0184488	0.104654	0.605161	0.00778094	0.0408342
ARL4D	protein_coding	0.533883	0.0743185	0.304639	0.703855	0.0243324	0.128326	0.32058	0.24073	0.50593
GNB4	protein_coding	0.533565	0.0329721	0.175674	0.523222	0.041642	0.188836	0.435637	0.0455695	0.163273
CFAP58	protein_coding	0.532839	0.0683559	0.28815	0.52133	0.0896893	0.3162	0.573245	0.0260634	0.10744
AC112253.1	lncRNA	0.532836	0.0349751	0.182862	0.649987	0.012335	0.0778314	0.715738	0.00116493	0.00846867
COL8A1	protein_coding	0.532811	0.0366871	0.189607	1.12679	1.78879e-05	0.000336356	2.29976	8.83452e-24	1.55339e-21
CIPC	protein_coding	0.53261	0.0348159	0.182251	0.529793	0.0410686	0.187	0.598822	0.00648833	0.0353012
TPRG1-AS1	lncRNA	0.53242	0.0495474	0.232558	0.34711	0.215621	0.531642	0.561972	0.0170741	0.0774614
AC022092.1	lncRNA	0.532362	0.041861	0.207183	0.71896	0.00764841	0.0540497	0.970962	2.02098e-05	0.000250975
AC015969.1	lncRNA	0.53216	0.0362771	0.187901	0.500016	0.0556644	0.230732	0.711709	0.00130817	0.00932974
XAGE1B	protein_coding	0.531979	0.0333721	0.177304	0.634256	0.0135527	0.0836125	0.452476	0.0376993	0.142275
TERB2	protein_coding	0.531934	0.0769915	0.311691	0.766593	0.0137713	0.0845192	0.578407	0.0267743	0.10965
PPARGC1A	protein_coding	0.531462	0.0495474	0.232558	0.148476	0.612266	0.851171	-0.371323	0.124817	0.333615
RRP1	protein_coding	0.53136	0.0345159	0.181298	0.567648	0.0279249	0.142495	0.272775	0.212791	0.471167
CEBPB-AS1	lncRNA	0.531178	0.0548562	0.250665	1.21927	1.22021e-05	0.000242755	1.11342	2.38435e-06	3.76652e-05
DENND2A	protein_coding	0.531037	0.0377349	0.193185	0.529877	0.0440189	0.196159	0.0333239	0.885757	0.960331
RNVU1-19	snRNA	0.530703	0.0632034	0.27425	0.530709	0.072791	0.276622	0.3757	0.131968	0.345945
C18orf32	protein_coding	0.530593	0.0365392	0.189011	0.547828	0.0357968	0.170746	0.389012	0.0788874	0.24263
PSMA6	protein_coding	0.530402	0.0345332	0.181326	0.568003	0.0275249	0.14095	0.661014	0.00252585	0.0162856
SLC2A6	protein_coding	0.530165	0.0335639	0.177871	0.702506	0.0061626	0.0458487	0.717407	0.000989183	0.00742045
ISCU	protein_coding	0.52982	0.0345184	0.181298	0.661382	0.0102451	0.0675133	0.631668	0.00385173	0.0230126
AC022217.3	lncRNA	0.529657	0.0474824	0.225278	0.725688	0.00796294	0.0557672	2.08338	3.9596e-19	4.13866e-17
AC068193.1	lncRNA	0.529403	0.0671758	0.285175	0.516226	0.0895661	0.315978	0.306497	0.242269	0.508201
NUDT14	protein_coding	0.529377	0.0369648	0.190485	0.417435	0.10992	0.358355	0.432895	0.0504165	0.175557
METTL6	protein_coding	0.529356	0.0347132	0.181967	0.523069	0.0421396	0.190451	0.28773	0.187367	0.435039
AC092118.2	lncRNA	0.529018	0.0751709	0.306509	0.855048	0.00482215	0.0375343	0.635468	0.0137829	0.0653011
RBM47	protein_coding	0.528975	0.0342356	0.180568	0.601244	0.0191226	0.107523	0.797311	0.000260741	0.00236641
ATP6V0E1	protein_coding	0.528818	0.0343668	0.180905	0.592579	0.0209731	0.115362	0.535629	0.0139189	0.0658628
TUBB6	protein_coding	0.528786	0.0340822	0.17991	0.624518	0.0148351	0.0892187	0.0669949	0.757568	0.904256
TIMM17A	protein_coding	0.528712	0.034981	0.182862	0.540852	0.0356934	0.170425	0.306685	0.160033	0.393165
HMGCR	protein_coding	0.528102	0.0344931	0.181267	0.499048	0.051531	0.219881	0.47501	0.0289997	0.116333
ASIC5	protein_coding	0.527689	0.0590841	0.262077	0.601274	0.0396914	0.182621	0.533002	0.0294537	0.117627
TXNL1	protein_coding	0.527534	0.0356327	0.185394	0.59331	0.0214498	0.117089	0.520771	0.0173064	0.0783074
AC073863.1	lncRNA	0.527247	0.0600451	0.264814	0.495403	0.0917099	0.320187	0.313076	0.207326	0.464085
AC016831.6	lncRNA	0.526915	0.0351817	0.183758	0.487251	0.057708	0.236603	0.70783	0.00118904	0.00861405
NCEH1	protein_coding	0.526631	0.0356286	0.185394	0.483093	0.060436	0.244335	0.301154	0.167511	0.40531
AL118558.3	lncRNA	0.526116	0.0738978	0.303598	0.462801	0.137513	0.410921	0.235504	0.377721	0.655286
ARAP1-AS1	lncRNA	0.526038	0.0356546	0.18544	0.530975	0.0388792	0.179897	0.706465	0.00122686	0.00885394
SNHG28	lncRNA	0.526022	0.0367881	0.189796	0.409567	0.113557	0.365537	0.808948	0.00023574	0.00215826
ZSCAN5A	protein_coding	0.525938	0.0356611	0.18544	0.604447	0.0187616	0.106037	0.274749	0.207357	0.464098
CHPT1	protein_coding	0.525661	0.0434197	0.212871	0.499377	0.0622473	0.249548	0.0750619	0.74526	0.898169
PEDS1-UBE2V1	protein_coding	0.525642	0.0355502	0.185197	0.624747	0.0150271	0.0898436	0.579858	0.00781725	0.0409562
SLC25A40	protein_coding	0.524954	0.0358039	0.185926	0.453713	0.0770178	0.287066	-0.0632808	0.771805	0.911649
ANKRD10	protein_coding	0.524217	0.0354952	0.185063	0.505916	0.0479395	0.208039	0.433793	0.0456548	0.163348
CUL7	protein_coding	0.523864	0.0380482	0.194208	0.587656	0.0235665	0.125484	0.56752	0.00993803	0.0498066
AC090527.2	protein_coding	0.523691	0.0358321	0.186021	0.622402	0.0151728	0.0905565	0.724874	0.000879019	0.00671725
TNFAIP8L1	protein_coding	0.523689	0.0399925	0.201279	0.732567	0.00519185	0.0399015	0.781252	0.000438918	0.00368817
RAB39A	protein_coding	0.523286	0.037785	0.193318	0.528104	0.0413299	0.187872	0.687816	0.00174991	0.0119459
PAQR9-AS1	lncRNA	0.523196	0.0727512	0.300525	0.680334	0.0249077	0.130601	0.128937	0.629742	0.837786
CREG1	protein_coding	0.522573	0.0362102	0.187622	0.607315	0.0177877	0.101783	0.677385	0.00186544	0.0126292
AF111169.4	lncRNA	0.522342	0.0696877	0.291577	0.74712	0.0116879	0.0745717	0.814449	0.00104134	0.00773458
CTNNA2	protein_coding	0.522188	0.052222	0.241978	0.278542	0.326164	0.655773	0.129552	0.584677	0.81121
XAGE1A	protein_coding	0.522176	0.0367518	0.189796	0.596387	0.0202174	0.112049	0.440746	0.0429335	0.15645
PDE6G	protein_coding	0.521982	0.095337	0.353806	0.874669	0.0055797	0.0422932	0.568341	0.0374464	0.141754
SYT11	protein_coding	0.521948	0.0475971	0.225766	0.519229	0.0568699	0.234236	0.480818	0.0370368	0.140543
C1orf122	protein_coding	0.521936	0.0390774	0.197924	0.768283	0.00314916	0.0269601	0.764228	0.000534756	0.00437811
SLC25A52	protein_coding	0.521718	0.0692755	0.290562	0.43082	0.151754	0.436234	0.26979	0.287092	0.561005
ITGA11	protein_coding	0.521419	0.0527493	0.243762	0.652704	0.0184393	0.104654	0.462187	0.0496698	0.173793
PLA2G6	protein_coding	0.521404	0.0448712	0.217377	0.707382	0.00823771	0.057014	0.976675	1.5658e-05	0.000201085
TSC22D1	protein_coding	0.52118	0.0374251	0.191988	0.686767	0.00764702	0.0540497	0.945765	1.61059e-05	0.000205994
IL12RB1	protein_coding	0.521129	0.0461672	0.221559	0.447295	0.0978566	0.333202	0.487556	0.033181	0.12937
PSMD8	protein_coding	0.520736	0.0376566	0.192926	0.517117	0.0443878	0.197476	0.41129	0.0593965	0.197715
AL391117.1	lncRNA	0.520596	0.0447124	0.216775	0.574986	0.0319177	0.157015	0.801433	0.000389093	0.00332745
HIGD1A	protein_coding	0.520517	0.0389242	0.197397	0.588352	0.0231244	0.124076	0.40319	0.0664112	0.214389
AC051619.3	lncRNA	0.520197	0.0751757	0.306509	0.496566	0.103041	0.343999	0.0531	0.84537	0.94476
AC060234.2	lncRNA	0.520001	0.0448178	0.21723	0.759961	0.00443679	0.0351735	0.770549	0.000635899	0.00509314
AF111169.1	lncRNA	0.519822	0.039188	0.198254	0.680077	0.00868936	0.0594204	0.699066	0.00147749	0.0103221
ITGAV	protein_coding	0.519807	0.0377774	0.193318	0.681007	0.00811638	0.0564532	1.00808	4.32506e-06	6.41226e-05
BMP8A	protein_coding	0.519642	0.0386452	0.196405	0.657349	0.0109329	0.0711996	0.0948743	0.665119	0.858622
AC012640.4	lncRNA	0.519615	0.0404899	0.202611	0.36407	0.163076	0.454636	0.315988	0.152919	0.3821
PLCB4	protein_coding	0.519277	0.0604075	0.266038	0.90803	0.00131508	0.0132904	0.8134	0.000671181	0.00532585
AL512356.1	lncRNA	0.518925	0.0406776	0.203011	0.393434	0.131518	0.400753	0.412936	0.0617743	0.203399
C14orf119	protein_coding	0.518631	0.0391016	0.197924	0.525212	0.0419787	0.189861	0.421953	0.0539703	0.184752
RGCC	protein_coding	0.518579	0.0401309	0.201725	0.773182	0.00292856	0.025406	0.979927	9.20755e-06	0.000124358
NFKBIE	protein_coding	0.518115	0.0379397	0.19376	0.703288	0.00614787	0.0457753	0.85783	8.58175e-05	0.000903509
HEATR4	protein_coding	0.518002	0.0387353	0.196756	0.545938	0.033902	0.164242	0.406999	0.0621849	0.20425
AP002807.1	lncRNA	0.517719	0.039781	0.200394	0.454197	0.0791036	0.291269	0.474713	0.030519	0.12083
CCDC71L	protein_coding	0.517313	0.0464962	0.222301	0.642145	0.0163378	0.0956733	0.808948	0.000353656	0.00306339
SIGLEC5	protein_coding	0.516843	0.0406166	0.202921	0.360647	0.164531	0.456535	0.251521	0.253238	0.521446
CMTM6	protein_coding	0.516694	0.0383916	0.195432	0.532813	0.0374969	0.175656	0.513771	0.0181245	0.0812083
ARAP1	protein_coding	0.516627	0.038319	0.195168	0.598279	0.0195073	0.109152	0.709573	0.00112123	0.00820813
EID3	protein_coding	0.516566	0.084625	0.330246	0.481415	0.132104	0.401459	0.780328	0.00259536	0.0166199
LBX2-AS1	lncRNA	0.516507	0.0623006	0.27152	0.446526	0.121678	0.380951	0.345636	0.158776	0.391271
JUNB	protein_coding	0.516088	0.0393919	0.199082	0.816041	0.00155712	0.0152094	1.16415	1.24309e-07	2.58711e-06
LINC01239	lncRNA	0.516003	0.0472553	0.224427	0.55368	0.0391443	0.180902	0.806757	0.00036028	0.00311217
SAMD3	protein_coding	0.515945	0.108029	0.381072	0.543713	0.104189	0.346377	0.715741	0.00834491	0.0433107
ANGPTL6	protein_coding	0.515529	0.0446269	0.21661	0.453943	0.0867973	0.309217	0.734264	0.00101985	0.00761706
LDHA	protein_coding	0.515481	0.0389185	0.197397	0.316567	0.216001	0.532326	-0.134051	0.537312	0.782066
AL033397.2	lncRNA	0.515456	0.0399995	0.201279	0.472863	0.0665449	0.260814	0.746114	0.000661317	0.00526462
ETV5	protein_coding	0.515449	0.0390626	0.197924	0.532849	0.0377055	0.176196	0.829714	0.000145674	0.00143137
UBC	protein_coding	0.515268	0.0385842	0.196147	0.579574	0.0234418	0.124938	0.603313	0.00548265	0.030727
PIH1D2	protein_coding	0.514982	0.0585662	0.261159	0.409611	0.149479	0.432191	0.348692	0.145764	0.369177
PSMA7	protein_coding	0.514886	0.0391765	0.19825	0.492909	0.0543529	0.227681	0.281091	0.195645	0.447565
MAP3K8	protein_coding	0.514133	0.0434823	0.213003	0.639447	0.0146223	0.0883616	1.18196	1.12737e-07	2.36459e-06
AC114947.2	lncRNA	0.514041	0.0443148	0.215513	0.451646	0.0862528	0.308384	0.294039	0.18789	0.435369
FLJ31356	lncRNA	0.513824	0.0496114	0.232743	0.977186	0.000280467	0.0037246	0.939546	3.85464e-05	0.000447385
FBXW5	protein_coding	0.513658	0.0394599	0.199202	0.626262	0.0145287	0.0879085	0.678242	0.00183774	0.012473
GLO1	protein_coding	0.513644	0.0393904	0.199082	0.451488	0.0774664	0.287828	0.232044	0.284586	0.557846
POLR2E	protein_coding	0.513501	0.0402382	0.201834	0.613976	0.0169811	0.098325	0.524058	0.0162944	0.0745352
ADGRG7	protein_coding	0.513426	0.0447122	0.216775	0.589714	0.0250007	0.130976	0.50091	0.0246272	0.102986
TRIB1	protein_coding	0.513331	0.047151	0.224384	0.553601	0.0374118	0.175388	1.34657	2.25223e-09	6.45936e-08
PCDH11X	protein_coding	0.513214	0.0395801	0.199699	0.521278	0.0416544	0.188847	0.466313	0.0317814	0.125013
SNORA4	snoRNA	0.513097	0.0578565	0.259169	0.418756	0.137683	0.411195	0.35996	0.129282	0.341042
DUSP3	protein_coding	0.512943	0.0401069	0.201712	0.484379	0.0589192	0.239848	0.146044	0.501796	0.757263
PIR	protein_coding	0.512867	0.0424139	0.209183	0.632378	0.0149178	0.0894657	0.805285	0.000260959	0.00236725
SCARNA6	scaRNA	0.512618	0.0416004	0.206199	0.524151	0.0425656	0.191642	0.301339	0.169034	0.407531
ZFPM2	protein_coding	0.512465	0.0423404	0.20904	0.508863	0.0498718	0.214402	0.563355	0.0104466	0.0519405
CACUL1	protein_coding	0.512287	0.0408824	0.203741	0.442065	0.0855886	0.306999	0.431536	0.0479829	0.169435
SLC25A18	protein_coding	0.512155	0.0735201	0.30264	0.320234	0.288676	0.616652	0.468161	0.0617971	0.203438
COA6	protein_coding	0.512113	0.0427217	0.210226	0.390243	0.133119	0.402861	0.322531	0.143208	0.365528
CDKL4	protein_coding	0.511938	0.0692428	0.290562	0.670401	0.0207564	0.114363	0.66171	0.006586	0.0357705
ARF4	protein_coding	0.511566	0.0415893	0.206199	0.485454	0.0597129	0.242399	0.582633	0.00777049	0.0407907
AC007375.2	protein_coding	0.511506	0.0425139	0.209622	0.51159	0.0483441	0.209218	0.575811	0.00880284	0.0451887
TCF4-AS1	lncRNA	0.511503	0.0508972	0.237356	0.616944	0.022339	0.120824	0.5423	0.0176647	0.0795651
MIR6826	miRNA	0.51143	0.0786355	0.315631	0.436799	0.152837	0.438005	0.561677	0.0276452	0.112139
AC087392.1	lncRNA	0.511355	0.0723443	0.299304	0.283815	0.34274	0.670965	-0.591017	0.0251275	0.104337
F8A2	protein_coding	0.511328	0.0793843	0.317352	0.501241	0.104327	0.346523	0.137709	0.60835	0.826629
AF038458.3	lncRNA	0.510165	0.0552403	0.251632	0.475499	0.0874321	0.310657	0.134269	0.573232	0.806888
RAMACL	protein_coding	0.509428	0.0443746	0.215748	0.441825	0.0900516	0.316743	0.432245	0.0502977	0.175209
CAVIN3	protein_coding	0.509362	0.0574	0.25761	0.388432	0.16356	0.455346	-0.134099	0.582373	0.81028
CYTH4	protein_coding	0.509191	0.0414664	0.205911	0.606089	0.0181587	0.103435	0.876879	6.02589e-05	0.000663765
MPP4	protein_coding	0.509078	0.113296	0.39262	0.567873	0.0963296	0.330286	0.328828	0.244913	0.511636
ARPC5	protein_coding	0.508928	0.0411217	0.204682	0.473995	0.0636909	0.25342	0.489893	0.0240249	0.101029
VCX	protein_coding	0.50876	0.0649952	0.279962	0.260257	0.371899	0.696457	-0.68659	0.00760908	0.0401047
PCDH11Y	protein_coding	0.508416	0.0422232	0.20868	0.454275	0.0769806	0.287066	0.453661	0.0374343	0.141747
IDI2-AS1	lncRNA	0.508286	0.043741	0.213771	0.471146	0.0689329	0.266245	0.235387	0.283918	0.55735
AC022558.3	lncRNA	0.507558	0.0771205	0.312009	0.634892	0.0329538	0.160929	0.37575	0.133466	0.348518
PTGER2	protein_coding	0.507554	0.0434328	0.212871	0.571997	0.0267459	0.137596	0.535097	0.0145622	0.0681807
AC010335.1	lncRNA	0.507226	0.0655295	0.281299	0.606999	0.0320545	0.157536	0.508479	0.0339963	0.131959
RHBDD3	protein_coding	0.507117	0.0439108	0.214293	0.575216	0.0261251	0.134981	0.464075	0.0343143	0.132755
TBL2	protein_coding	0.506951	0.043582	0.213436	0.641371	0.0129905	0.0811532	0.627716	0.00416586	0.0244544
REC8	protein_coding	0.50671	0.0657651	0.281862	0.646959	0.0226212	0.122022	0.919288	0.000102796	0.00105911
EML1	protein_coding	0.506563	0.0591046	0.262077	0.423112	0.130286	0.398443	0.169303	0.475768	0.737566
AC005280.1	lncRNA	0.50641	0.0882906	0.338316	0.815359	0.00738272	0.0526818	0.634554	0.0141422	0.0667181
AC024581.1	lncRNA	0.505761	0.0803089	0.31922	0.486048	0.101753	0.341651	0.0130205	0.962368	0.989506
AC107871.2	lncRNA	0.505672	0.0598083	0.26414	0.614707	0.0258657	0.134119	0.524988	0.0242495	0.101678
FCHO2	protein_coding	0.505665	0.043165	0.211947	0.512956	0.0457105	0.201049	0.339851	0.11853	0.322536
AC099811.3	lncRNA	0.505531	0.0672864	0.285524	0.554784	0.0529007	0.223865	0.552165	0.0229564	0.0974069
ADH5	protein_coding	0.505445	0.0442965	0.215513	0.446335	0.083747	0.302464	0.190403	0.38441	0.661536
BVES-AS1	lncRNA	0.505371	0.0597123	0.263795	0.748357	0.00650745	0.0478295	0.956188	3.53944e-05	0.000415674
ATP6V1E1	protein_coding	0.505252	0.0438607	0.214133	0.653756	0.0111871	0.0721499	0.464789	0.0333254	0.129891
SH3BP5-AS1	lncRNA	0.505123	0.0449862	0.217767	0.478382	0.064642	0.255962	-0.190189	0.38875	0.665976
ADAR	protein_coding	0.505065	0.0427164	0.210226	0.586911	0.0218469	0.118434	0.950705	1.35339e-05	0.000176213
MIR1248	miRNA	0.504486	0.0800255	0.318833	0.19834	0.51527	0.800546	0.274478	0.269427	0.539714
ANKEF1	protein_coding	0.504442	0.0777638	0.313601	0.164151	0.607864	0.849901	0.0296234	0.923451	0.973277
ATP6V1G1	protein_coding	0.504429	0.0440906	0.214866	0.522814	0.0421554	0.190462	0.423901	0.0520803	0.179952
NARS1	protein_coding	0.504389	0.0432482	0.212243	0.525043	0.0403842	0.184975	0.210863	0.331312	0.609734
AC135048.1	lncRNA	0.504331	0.0456694	0.220169	0.573718	0.0269744	0.138583	0.18305	0.406162	0.680124
CREB3	protein_coding	0.504293	0.0453872	0.219217	0.590417	0.0226161	0.122022	0.82008	0.000194176	0.0018257
NINL	protein_coding	0.504091	0.0472243	0.224427	0.316322	0.22675	0.546798	-0.0595289	0.791262	0.921467
AC068733.3	lncRNA	0.50402	0.0599002	0.264422	0.36874	0.18703	0.489464	-0.127459	0.589206	0.813888
C16orf70	protein_coding	0.503965	0.0453906	0.219217	0.557764	0.0311534	0.154457	0.395554	0.0714379	0.225736
UBALD2	protein_coding	0.503803	0.0499176	0.233772	0.513586	0.0528916	0.223865	0.568335	0.011111	0.0547377
RIOK3	protein_coding	0.50352	0.043916	0.214293	0.575178	0.0250274	0.130979	0.423662	0.0515724	0.178586
SMIM3	protein_coding	0.502993	0.0444939	0.216161	0.642622	0.0124989	0.0786554	0.747646	0.000626786	0.00503087
MIEN1	protein_coding	0.502791	0.0520886	0.241478	0.647558	0.0149957	0.0897736	0.516779	0.0217759	0.0936223
TBC1D30	protein_coding	0.502715	0.0527436	0.243762	0.233054	0.388439	0.711051	0.444145	0.0501994	0.174996
NBPF10	protein_coding	0.502573	0.0437248	0.213747	0.444791	0.0818034	0.298243	0.380562	0.0793516	0.243663
TCHH	protein_coding	0.502522	0.0595266	0.26339	0.485087	0.0780748	0.289569	0.315585	0.180639	0.425457
ADCK2	protein_coding	0.502403	0.0455568	0.219738	0.416846	0.106236	0.350524	-0.0219411	0.92142	0.972707
AKR1B1	protein_coding	0.502289	0.0505343	0.236132	0.626796	0.0176036	0.101058	0.237568	0.290009	0.564535
CTTNBP2NL	protein_coding	0.502211	0.0484061	0.22851	0.512997	0.0501002	0.215033	0.823843	0.000205272	0.0019081
ERBIN	protein_coding	0.502209	0.0441508	0.215048	0.524455	0.0406012	0.185589	0.338254	0.119342	0.323949
HIF1A	protein_coding	0.502174	0.0440832	0.214866	0.688326	0.00727903	0.0522185	0.714491	0.00103844	0.00772224
SNORD50B	snoRNA	0.502148	0.0719529	0.298244	0.173733	0.557864	0.825084	0.288489	0.237045	0.501661
WDFY1	protein_coding	0.502136	0.0444058	0.215844	0.475068	0.063839	0.253688	0.211174	0.331252	0.609683
AL121972.1	lncRNA	0.502023	0.0994971	0.362674	0.350664	0.280617	0.607747	0.338123	0.211692	0.469845
FCGR3A	protein_coding	0.501994	0.0653518	0.280728	0.196048	0.4943	0.787174	0.699193	0.00298162	0.01868
HSPA2	protein_coding	0.501576	0.0800255	0.318833	0.262657	0.390237	0.71282	1.56464	9.49466e-11	3.45518e-09
SPRY4	protein_coding	0.501344	0.0995284	0.362718	0.608075	0.0499936	0.214681	0.611879	0.019348	0.085449
VPS26C	protein_coding	0.501163	0.0451505	0.218226	0.52351	0.0415504	0.188557	0.430833	0.0480121	0.169506
MAGEF1	protein_coding	0.501083	0.0494456	0.232311	0.388479	0.139206	0.413843	0.0383338	0.865272	0.95262
MEIOC	protein_coding	0.501054	0.0460319	0.221235	0.495251	0.0548683	0.228695	0.171609	0.433009	0.704095
TTYH3	protein_coding	0.500586	0.0450669	0.217945	0.555044	0.0304675	0.151944	0.720579	0.000955416	0.00721316
ABI1	protein_coding	0.50028	0.0459853	0.221135	0.571683	0.0264352	0.136295	0.572874	0.00876549	0.0450461
GPR37L1	protein_coding	0.500176	0.0690838	0.29021	0.656495	0.0210421	0.115566	0.56711	0.0182761	0.0817516
SLC2A8	protein_coding	0.499618	0.0527724	0.243809	0.528563	0.0460951	0.202317	0.413074	0.0662062	0.213874
AL096869.2	lncRNA	0.499553	0.105223	0.375697	0.879029	0.00499009	0.0386184	0.581785	0.0291387	0.116766
AC090802.1	lncRNA	0.499498	0.101339	0.366692	0.7574	0.015473	0.0917962	0.447732	0.102158	0.291565
GCLM	protein_coding	0.499385	0.0480473	0.227215	0.623367	0.0163681	0.0957217	0.829088	0.000170284	0.00162626
SLC9A9	protein_coding	0.499126	0.0453463	0.219116	0.623278	0.0149988	0.0897736	1.00675	4.20861e-06	6.2643e-05
AP5B1	protein_coding	0.49909	0.0461654	0.221559	0.705306	0.00614595	0.0457753	0.601826	0.00583302	0.0323647
BST2	protein_coding	0.498757	0.0471095	0.224275	0.642702	0.012819	0.0803362	1.20754	4.53605e-08	1.03319e-06
AC090377.1	lncRNA	0.498668	0.0639207	0.276471	0.40761	0.14385	0.422655	0.321854	0.169165	0.407669
MVP	protein_coding	0.498538	0.0461864	0.221559	0.688091	0.0074499	0.0529321	0.765695	0.000457299	0.00382723
PRNP	protein_coding	0.498261	0.0471115	0.224275	0.466213	0.0704451	0.270589	0.301212	0.168126	0.406205
SIGLEC14	protein_coding	0.497872	0.0523262	0.242222	0.366332	0.166315	0.458851	0.265357	0.236782	0.501442
ALDOA	protein_coding	0.497831	0.0457438	0.220358	0.494556	0.0530957	0.224375	0.395343	0.0684026	0.218531
NANS	protein_coding	0.497479	0.0470716	0.224275	0.5187	0.0437849	0.195544	0.290993	0.182224	0.428011
SEPTIN11	protein_coding	0.497179	0.0461705	0.221559	0.611506	0.0169853	0.098325	0.573142	0.00838854	0.0435131
CYP51A1	protein_coding	0.496948	0.0470701	0.224275	0.521704	0.0423388	0.191031	0.134863	0.536042	0.781256
FOSL2	protein_coding	0.496862	0.0468008	0.22351	0.696828	0.00670234	0.0489188	0.81111	0.000205701	0.00191114
AL136295.5	protein_coding	0.496231	0.0474291	0.225082	0.574742	0.0254006	0.13219	0.968475	1.00542e-05	0.000134729
LINC02211	lncRNA	0.495962	0.0657712	0.281862	0.438144	0.120677	0.378948	0.302896	0.205914	0.461694
SPATA46	protein_coding	0.495863	0.0900696	0.342756	0.444633	0.142891	0.421007	0.672027	0.00760995	0.0401047
TWF2	protein_coding	0.495729	0.0476728	0.225897	0.609976	0.0177265	0.101463	0.765638	0.000463647	0.00386832
EFNA5	protein_coding	0.495543	0.0479166	0.226768	0.665099	0.00980899	0.0653158	1.26235	1.05643e-08	2.70416e-07
CYCS	protein_coding	0.494939	0.0482383	0.227947	0.421273	0.101447	0.34099	0.225528	0.301393	0.576461
AC011446.1	lncRNA	0.494901	0.0563498	0.254533	0.691094	0.00977982	0.0651785	0.651159	0.00391586	0.0233216
AC106798.1	lncRNA	0.494881	0.0798769	0.318645	0.500746	0.0874151	0.310656	0.0559666	0.826523	0.937437
LINC01504	lncRNA	0.494865	0.0476416	0.225806	0.517991	0.043453	0.194707	0.646707	0.0030144	0.0188425
DPYS	protein_coding	0.494839	0.055613	0.252719	0.790936	0.00290608	0.0252593	1.25491	2.53213e-08	6.06872e-07
ELOA-AS1	lncRNA	0.494706	0.0478663	0.226586	0.601619	0.0191856	0.107723	0.869131	7.10915e-05	0.000770015
AC093512.2	protein_coding	0.494419	0.047241	0.224427	0.491304	0.0546699	0.228215	0.390291	0.0719981	0.227011
SERTAD1	protein_coding	0.494338	0.0560672	0.254014	0.603847	0.0233241	0.124545	0.891906	7.15861e-05	0.000773591
AC097382.1	lncRNA	0.494139	0.0728045	0.300574	0.245	0.404082	0.724015	0.373882	0.124671	0.333417
AC072022.1	lncRNA	0.494021	0.0496644	0.232875	0.581178	0.0246473	0.129606	0.875588	6.87778e-05	0.000747104
SOX2-OT	lncRNA	0.49359	0.0566962	0.25573	0.377558	0.15711	0.444709	0.144122	0.527348	0.774788
LBX2	protein_coding	0.49344	0.0588407	0.261749	0.555353	0.0396137	0.18249	0.368769	0.106534	0.300303
SNORA67	snoRNA	0.492918	0.0712857	0.296225	0.441272	0.117475	0.373874	0.458089	0.0555814	0.189029
AC117503.4	TEC	0.492655	0.0869012	0.335999	0.306732	0.316488	0.645573	0.404644	0.115951	0.318102
ZNF267	protein_coding	0.491948	0.0487694	0.229655	0.535759	0.0366015	0.172709	0.723346	0.000908852	0.00690038
MMP2	protein_coding	0.491603	0.0495608	0.232563	0.578709	0.0244264	0.128671	0.56679	0.00940723	0.0477184
KBTBD8	protein_coding	0.491452	0.0589737	0.261928	0.483974	0.071047	0.272292	0.264228	0.247088	0.513841
XIAP	protein_coding	0.491374	0.0503187	0.235357	0.652171	0.0115087	0.0737526	0.578014	0.00827553	0.0430337
AC012640.2	lncRNA	0.491177	0.118015	0.401444	0.69168	0.0299893	0.150225	0.283653	0.291448	0.56634
AC000120.2	protein_coding	0.491068	0.0497243	0.23304	0.514363	0.0453065	0.199851	0.132306	0.543777	0.786365
YIPF7	protein_coding	0.49099	0.0777813	0.313605	0.219856	0.462739	0.766556	0.190854	0.439132	0.708372
ALX1	protein_coding	0.490819	0.0709774	0.295399	0.423866	0.132738	0.402096	-0.100471	0.694513	0.872967
SPATC1	protein_coding	0.490352	0.0747829	0.305768	0.603829	0.0335642	0.16315	0.349523	0.151132	0.379121
MID1IP1-AS1	lncRNA	0.489629	0.0662072	0.282984	0.0777066	0.785554	0.93059	0.160487	0.49069	0.748722
LCP2	protein_coding	0.48889	0.0509775	0.237555	0.472365	0.066247	0.260187	0.0415492	0.849605	0.946422
ADGRL3-AS1	lncRNA	0.488542	0.0579228	0.259324	0.322838	0.22573	0.545385	-0.251932	0.267661	0.537916
AC024588.1	lncRNA	0.488267	0.0558354	0.253367	0.346993	0.187363	0.490107	0.15513	0.489515	0.748112
ZC3H12A	protein_coding	0.488214	0.051459	0.239207	0.798237	0.00197946	0.0184541	1.05927	1.45493e-06	2.43533e-05
NIM1K	protein_coding	0.488185	0.0724087	0.299504	0.518785	0.0657632	0.258772	0.552635	0.019233	0.0850009
ANKRD28	protein_coding	0.48809	0.0499494	0.233862	0.449401	0.0784304	0.289982	0.247355	0.253342	0.521446
DNAJC8	protein_coding	0.487965	0.0515991	0.239755	0.492655	0.055658	0.230732	0.324129	0.137639	0.355364
PLEKHA2	protein_coding	0.487656	0.0507578	0.236941	0.492894	0.0543888	0.227692	0.262918	0.226146	0.487843
SNORD17	snoRNA	0.487532	0.0510313	0.237688	0.388654	0.129466	0.39677	0.120598	0.579089	0.808724
RILP	protein_coding	0.487276	0.0730401	0.301065	0.776664	0.00541528	0.0412655	0.894611	0.000144684	0.00142294
RN7SL4P	misc_RNA	0.487174	0.0503786	0.235579	0.448788	0.078837	0.290801	0.246362	0.25525	0.524124
PARD6B	protein_coding	0.487091	0.0708036	0.294937	0.303126	0.289952	0.618049	-0.10327	0.681483	0.865663
NBPF14	protein_coding	0.486815	0.0507296	0.236868	0.404435	0.113444	0.36541	0.350556	0.105997	0.299255
DBF4	protein_coding	0.486538	0.0537706	0.247209	0.365334	0.15897	0.447289	-0.0590769	0.790986	0.921467
PART1	lncRNA	0.486464	0.0749668	0.30632	0.255291	0.375081	0.698842	-0.130869	0.591679	0.81552
MYLK	protein_coding	0.486335	0.0547124	0.250317	0.641226	0.0137834	0.084538	0.663119	0.00266273	0.0169934
PANDAR	lncRNA	0.486333	0.0512911	0.238613	0.581646	0.0232472	0.124369	0.795552	0.000266002	0.00240489
PEA15	protein_coding	0.486161	0.0512083	0.238335	0.567277	0.0267425	0.137596	0.707125	0.00116655	0.00847717
LMNA	protein_coding	0.485733	0.0512933	0.238613	0.66953	0.00897692	0.0610327	1.05119	1.57325e-06	2.61246e-05
ORAI3	protein_coding	0.485712	0.0545178	0.249668	0.589902	0.0231033	0.123998	0.123241	0.577139	0.807981
NPC2	protein_coding	0.485563	0.0514461	0.239206	0.545719	0.033008	0.161152	0.658401	0.00248099	0.0160348
WASHC5-AS1	lncRNA	0.485479	0.0587026	0.261401	0.461557	0.080913	0.295912	0.278896	0.214082	0.472794
PRELID3B	protein_coding	0.485475	0.0539072	0.247655	0.546311	0.034794	0.167231	0.371423	0.0905115	0.267943
MAP4K3-DT	lncRNA	0.485222	0.0597161	0.263795	0.540495	0.0413723	0.18802	0.364518	0.105333	0.298019
AC007283.1	lncRNA	0.485148	0.0687068	0.289116	0.78817	0.00403699	0.0326771	0.810304	0.000449863	0.00377339
LINC01353	lncRNA	0.48495	0.132519	0.428209	0.934462	0.00350255	0.0293461	0.687892	0.0100414	0.0502309
AP001453.2	lncRNA	0.484775	0.10293	0.370669	0.930751	0.00237192	0.0214712	0.632564	0.0148181	0.0691093
LPAR3	protein_coding	0.484656	0.101062	0.366464	0.434475	0.155541	0.441962	0.630463	0.01265	0.0608998
PLIN4	protein_coding	0.484626	0.090867	0.3442	0.143075	0.645131	0.867906	0.0963649	0.705814	0.878437
HRH1	protein_coding	0.484602	0.0527336	0.243762	0.543834	0.034285	0.165634	0.459961	0.0348328	0.134259
YWHAG	protein_coding	0.484384	0.0520461	0.241341	0.566829	0.0268513	0.138004	0.54483	0.0121927	0.0591676
PLTP	protein_coding	0.484287	0.0540031	0.247914	0.432235	0.0940879	0.325357	0.280942	0.199559	0.453553
OGFR-AS1	lncRNA	0.484258	0.0710677	0.295537	0.648653	0.0191545	0.107612	0.27477	0.245294	0.511864
PIGA	protein_coding	0.484209	0.0571315	0.256873	0.41535	0.11287	0.364011	0.204223	0.35827	0.636496
G0S2	protein_coding	0.483833	0.0552086	0.251549	0.805261	0.00193156	0.0181059	0.0646002	0.769763	0.91008
C5AR2	protein_coding	0.483763	0.0561731	0.25425	0.564296	0.0302544	0.15123	0.719466	0.0011268	0.00823604
MIR6728	miRNA	0.483475	0.0558362	0.253367	0.492487	0.0581119	0.237916	0.284369	0.196984	0.449597
AC018755.2	protein_coding	0.483097	0.0550375	0.251102	0.325508	0.208314	0.520303	0.215371	0.32659	0.604633
ARL2BP	protein_coding	0.483086	0.0544714	0.249633	0.543647	0.0351659	0.168675	0.482589	0.0274892	0.111719
SNORA81	snoRNA	0.48303	0.0807562	0.320511	0.0988401	0.742551	0.911827	0.227095	0.355219	0.633505
NFKBIB	protein_coding	0.482732	0.0584975	0.261159	0.681934	0.00932342	0.0629123	0.606567	0.00634316	0.0346416
PLLP	protein_coding	0.482479	0.0548682	0.250665	0.546147	0.0344114	0.166143	0.487922	0.0258859	0.106849
BCAP31	protein_coding	0.48238	0.0533755	0.245692	0.592491	0.0209073	0.115127	0.510646	0.0189513	0.0840524
AC025423.4	lncRNA	0.481686	0.0558001	0.253367	0.431859	0.095133	0.327838	0.161985	0.46109	0.726914
AC097637.1	protein_coding	0.481391	0.0549699	0.251068	0.557745	0.0304511	0.151933	0.716476	0.00106844	0.00789231
AL807761.3	lncRNA	0.480581	0.0682935	0.288012	0.369339	0.176578	0.475254	0.368194	0.109136	0.305275
SLC39A13	protein_coding	0.480577	0.056003	0.253916	0.655967	0.0111737	0.0720957	0.85619	9.80318e-05	0.00101506
NANP	protein_coding	0.480534	0.060282	0.265548	0.55421	0.0351764	0.16868	0.231989	0.299453	0.574793
MVK	protein_coding	0.48044	0.056208	0.25425	0.447326	0.0835872	0.302177	0.170092	0.437987	0.707746
BCL2L1	protein_coding	0.480389	0.0568133	0.256074	0.414497	0.109659	0.357754	0.297448	0.175912	0.418392
ARMCX3-AS1	lncRNA	0.480253	0.0823091	0.324298	0.755765	0.00811777	0.0564532	0.482592	0.0441484	0.159609
KIF17	protein_coding	0.479925	0.0608926	0.267109	0.51537	0.0505551	0.216697	-0.0514644	0.823245	0.935863
C1QL3	protein_coding	0.479754	0.105564	0.376272	0.207516	0.498428	0.790386	0.115837	0.679527	0.864364
[truncated: 16,657 more rows]
